# Supplementary material for: Double trouble: two retrotransposons triggered a cascade of invasions in Drosophila species within the last 50 years
Source: Nat Commun. 2025 Jan 9;16:516. doi: 10.1038/s41467-024-55779-6 (PMC11718211; doi:10.1038/s41467-024-55779-6)
Supplement: Supplementary file 3 — Supplementary Dataset 2 [file 41467_2024_55779_MOESM3_ESM.xlsx]

## Sheet: Sheet 1
A									B-C
Sample	strain	project	year	TE	All_reads	HQ_reads	presence		Sample	strain	island	lat	long	year	TE	All_reads	HQ_reads	presence
SRR6425993	David 105/dmau		1970	P-element	0	0	absent		SRR5860583	PNF4	Praslin	-4.325	55.73	2012	P-element	0	0	absent
SRR6425993	David 105/dmau		1970	Shellder	0.04	0	absent		SRR5860583	PNF4	Praslin	-4.325	55.73	2012	Shellder	7.77	6.91	present
SRR6425993	David 105/dmau		1970	Spoink	2.27	0.28	absent		SRR5860583	PNF4	Praslin	-4.325	55.73	2012	Spoink	22.03	17.27	present
SRR10728582	g		1979	P-element	0	0	absent		SRR5860625	DenisNF155	Denis	-3.811	55.666	2012	P-element	0	0	absent
SRR10728582	g		1979	Shellder	0.09	0	absent		SRR5860625	DenisNF155	Denis	-3.811	55.666	2012	Shellder	10.16	8.89	present
SRR10728582	g		1979	Spoink	1.17	0.26	absent		SRR5860625	DenisNF155	Denis	-3.811	55.666	2012	Spoink	26.03	21.43	present
SRR19973828	w12		1980	P-element	0	0	absent		SRR5860626	DenisNoni10	Denis	-3.811	55.666	2012	P-element	0.01	0.01	absent
SRR19973828	w12		1980	Shellder	0.07	0	absent		SRR5860626	DenisNoni10	Denis	-3.811	55.666	2012	Shellder	0.07	0.01	absent
SRR19973828	w12		1980	Spoink	1.93	0.15	absent		SRR5860626	DenisNoni10	Denis	-3.811	55.666	2012	Spoink	2.03	0.72	absent
SRR1560095	R31	PRJNA158675	2006	P-element	0	0	absent		SRR5860628	DenisNoni60	Denis	-3.811	55.666	2012	P-element	0.01	0.01	absent
SRR1560095	R31	PRJNA158675	2006	Shellder	12.41	9.18	present		SRR5860628	DenisNoni60	Denis	-3.811	55.666	2012	Shellder	13.81	12.35	present
SRR1560095	R31	PRJNA158675	2006	Spoink	31.87	24.04	present		SRR5860628	DenisNoni60	Denis	-3.811	55.666	2012	Spoink	30.1	24.72	present
SRR1560132	R41	PRJNA158675	2006	P-element	0	0	absent		SRR5860631	Denis124	Denis	-3.811	55.666	2012	P-element	0.01	0.01	absent
SRR1560132	R41	PRJNA158675	2006	Shellder	20.44	17.22	present		SRR5860631	Denis124	Denis	-3.811	55.666	2012	Shellder	10.99	9.66	present
SRR1560132	R41	PRJNA158675	2006	Spoink	24.7	19.96	present		SRR5860631	Denis124	Denis	-3.811	55.666	2012	Spoink	30.23	25.26	present
SRR1560147	R44	PRJNA158675	2006	P-element	0	0	absent		SRR5860632	Denis7_2	Denis	-3.811	55.666	2012	P-element	0	0	absent
SRR1560147	R44	PRJNA158675	2006	Shellder	21.94	19.19	present		SRR5860632	Denis7_2	Denis	-3.811	55.666	2012	Shellder	6.71	5.98	present
SRR1560147	R44	PRJNA158675	2006	Spoink	17.8	14.44	present		SRR5860632	Denis7_2	Denis	-3.811	55.666	2012	Spoink	30.08	24.98	present
SRR1560148	R56	PRJNA158675	2006	P-element	0	0	absent		SRR5860645	Anro_B7	Mahé	-4.734	55.508	2012	P-element	0	0	absent
SRR1560148	R56	PRJNA158675	2006	Shellder	9.33	6.97	present		SRR5860645	Anro_B7	Mahé	-4.734	55.508	2012	Shellder	0.07	0	absent
SRR1560148	R56	PRJNA158675	2006	Spoink	42.8	31.04	present		SRR5860645	Anro_B7	Mahé	-4.734	55.508	2012	Spoink	0.86	0.09	absent
SRR1560087	R23	PRJNA158675	2006	P-element	0	0	absent		SRR5860656	LD16	La Digue	-4.363	55.831	2012	P-element	0	0	absent
SRR1560087	R23	PRJNA158675	2006	Shellder	24.79	18.12	present		SRR5860656	LD16	La Digue	-4.363	55.831	2012	Shellder	0.06	0.01	absent
SRR1560087	R23	PRJNA158675	2006	Spoink	49.93	34.5	present		SRR5860656	LD16	La Digue	-4.363	55.831	2012	Spoink	0.96	0.11	absent
SRR1560103	R32	PRJNA158675	2006	P-element	0	0	absent		SRR5860659	mariane_1	Mariane	-4.34	55.919	2012	P-element	0	0	absent
SRR1560103	R32	PRJNA158675	2006	Shellder	17.41	15.14	present		SRR5860659	mariane_1	Mariane	-4.34	55.919	2012	Shellder	0.07	0	absent
SRR1560103	R32	PRJNA158675	2006	Spoink	48.54	36.55	present		SRR5860659	mariane_1	Mariane	-4.34	55.919	2012	Spoink	0.97	0.09	absent
SRR1560268	R61	PRJNA158675	2006	P-element	0	0	absent		SRR5860661	Anro_B2	Mahé	-4.734	55.508	2012	P-element	0	0	absent
SRR1560268	R61	PRJNA158675	2006	Shellder	8.9	7.78	present		SRR5860661	Anro_B2	Mahé	-4.734	55.508	2012	Shellder	0.05	0	absent
SRR1560268	R61	PRJNA158675	2006	Spoink	76.04	63.59	present		SRR5860661	Anro_B2	Mahé	-4.734	55.508	2012	Spoink	0.88	0.1	absent
SRR1560275	R8	PRJNA158675	2006	P-element	0	0	absent		SRR5860663	Anro_B6	Mahé	-4.734	55.508	2012	P-element	0	0	absent
SRR1560275	R8	PRJNA158675	2006	Shellder	18.25	15.68	present		SRR5860663	Anro_B6	Mahé	-4.734	55.508	2012	Shellder	0.09	0	absent
SRR1560275	R8	PRJNA158675	2006	Spoink	30.52	24.21	present		SRR5860663	Anro_B6	Mahé	-4.734	55.508	2012	Spoink	0.82	0.09	absent
SRR1560108	R39	PRJNA158675	2006	P-element	0	0	absent		SRR5860667	PNF11	Praslin	-4.325	55.73	2012	P-element	0	0	absent
SRR1560108	R39	PRJNA158675	2006	Shellder	16.89	12.61	present		SRR5860667	PNF11	Praslin	-4.325	55.73	2012	Shellder	9.36	8.29	present
SRR1560108	R39	PRJNA158675	2006	Spoink	28.96	20.97	present		SRR5860667	PNF11	Praslin	-4.325	55.73	2012	Spoink	23.38	19.31	present
									SRR5860671	Denis135	Denis	-3.811	55.666	2012	P-element	0	0	absent
									SRR5860671	Denis135	Denis	-3.811	55.666	2012	Shellder	9.91	8.84	present
									SRR5860671	Denis135	Denis	-3.811	55.666	2012	Spoink	26.26	21.25	present
									SRR5860570	maria_3	Mariane	-4.34	55.919	2012	P-element	0	0	absent
									SRR5860570	maria_3	Mariane	-4.34	55.919	2012	Shellder	0.07	0	absent
									SRR5860570	maria_3	Mariane	-4.34	55.919	2012	Spoink	0.99	0.09	absent
									SRR5860573	Anro_B8	Mahé	-4.734	55.508	2012	P-element	0	0	absent
									SRR5860573	Anro_B8	Mahé	-4.734	55.508	2012	Shellder	0.07	0	absent
									SRR5860573	Anro_B8	Mahé	-4.734	55.508	2012	Spoink	0.86	0.09	absent
									SRR5860584	LD15	La Digue	-4.363	55.831	2012	P-element	0	0	absent
									SRR5860584	LD15	La Digue	-4.363	55.831	2012	Shellder	0.07	0.01	absent
									SRR5860584	LD15	La Digue	-4.363	55.831	2012	Spoink	1.01	0.11	absent
									SRR5860627	DenisDNJ6	Denis	-3.811	55.666	2012	P-element	0.01	0.01	absent
									SRR5860627	DenisDNJ6	Denis	-3.811	55.666	2012	Shellder	21.97	19.21	present
									SRR5860627	DenisDNJ6	Denis	-3.811	55.666	2012	Spoink	27.59	22.7	present
									SRR5860633	DenisNF13	Denis	-3.811	55.666	2012	P-element	0	0	absent
									SRR5860633	DenisNF13	Denis	-3.811	55.666	2012	Shellder	9.26	8.24	present
									SRR5860633	DenisNF13	Denis	-3.811	55.666	2012	Spoink	25.38	21.62	present
									SRR5860639	DenisNF100	Denis	-3.811	55.666	2012	P-element	0.02	0.02	absent
									SRR5860639	DenisNF100	Denis	-3.811	55.666	2012	Shellder	0.08	0.01	absent
									SRR5860639	DenisNF100	Denis	-3.811	55.666	2012	Spoink	2.13	0.52	absent
									SRR5860640	DenisNF123	Denis	-3.811	55.666	2012	P-element	0	0	absent
									SRR5860640	DenisNF123	Denis	-3.811	55.666	2012	Shellder	0.11	0.03	absent
									SRR5860640	DenisNF123	Denis	-3.811	55.666	2012	Spoink	2.88	1.01	absent
									SRR5860643	DenisAMT	Denis	-3.811	55.666	2012	P-element	0	0	absent
									SRR5860643	DenisAMT	Denis	-3.811	55.666	2012	Shellder	5.61	5.01	present
									SRR5860643	DenisAMT	Denis	-3.811	55.666	2012	Spoink	26.54	22.19	present
									SRR5860657	LD13	La Digue	-4.363	55.831	2012	P-element	0	0	absent
									SRR5860657	LD13	La Digue	-4.363	55.831	2012	Shellder	0.08	0.01	absent
									SRR5860657	LD13	La Digue	-4.363	55.831	2012	Spoink	0.95	0.13	absent
									SRR5860662	LD12	La Digue	-4.363	55.831	2012	P-element	0	0	absent
									SRR5860662	LD12	La Digue	-4.363	55.831	2012	Shellder	0.08	0.01	absent
									SRR5860662	LD12	La Digue	-4.363	55.831	2012	Spoink	0.97	0.1	absent
									SRR5860666	PNF10	Praslin	-4.325	55.73	2012	P-element	0	0	absent
									SRR5860666	PNF10	Praslin	-4.325	55.73	2012	Shellder	10.47	9.24	present
									SRR5860666	PNF10	Praslin	-4.325	55.73	2012	Spoink	25.54	20.5	present
									SRR5860669	Denis7_8	Denis	-3.811	55.666	2012	P-element	0	0	absent
									SRR5860669	Denis7_8	Denis	-3.811	55.666	2012	Shellder	6.71	5.98	present
									SRR5860669	Denis7_8	Denis	-3.811	55.666	2012	Spoink	30.11	24.98	present
									SRR5860670	DenisMCL	Denis	-3.811	55.666	2012	P-element	0	0	absent
									SRR5860670	DenisMCL	Denis	-3.811	55.666	2012	Shellder	8.11	7.2	present
									SRR5860670	DenisMCL	Denis	-3.811	55.666	2012	Spoink	31.4	25.66	present
									SRR5860672	PNF8	Praslin	-4.325	55.73	2012	P-element	0	0	absent
									SRR5860672	PNF8	Praslin	-4.325	55.73	2012	Shellder	8.95	7.86	present
									SRR5860672	PNF8	Praslin	-4.325	55.73	2012	Spoink	26.55	21.34	present
									SRR5860675	PNF7	Praslin	-4.325	55.73	2012	P-element	0	0	absent
									SRR5860675	PNF7	Praslin	-4.325	55.73	2012	Shellder	9.24	8.06	present
									SRR5860675	PNF7	Praslin	-4.325	55.73	2012	Spoink	30.82	24.83	present
									SRR5860582	LD8	La Digue	-4.363	55.831	2012	P-element	0	0	absent
									SRR5860582	LD8	La Digue	-4.363	55.831	2012	Shellder	0.08	0.01	absent
									SRR5860582	LD8	La Digue	-4.363	55.831	2012	Spoink	1	0.15	absent
									SRR5860629	DenisAT3	Denis	-3.811	55.666	2012	P-element	0.01	0.01	absent
									SRR5860629	DenisAT3	Denis	-3.811	55.666	2012	Shellder	11.33	10.12	present
									SRR5860629	DenisAT3	Denis	-3.811	55.666	2012	Spoink	24.36	19.96	present
									SRR5860630	DenisJT1	Denis	-3.811	55.666	2012	P-element	0	0	absent
									SRR5860630	DenisJT1	Denis	-3.811	55.666	2012	Shellder	6.52	5.78	present
									SRR5860630	DenisJT1	Denis	-3.811	55.666	2012	Spoink	25.08	20.31	present
									SRR5860634	DenisNF66	Denis	-3.811	55.666	2012	P-element	0.01	0.01	absent
									SRR5860634	DenisNF66	Denis	-3.811	55.666	2012	Shellder	6.18	5.59	present
									SRR5860634	DenisNF66	Denis	-3.811	55.666	2012	Spoink	27.36	22.58	present
									SRR5860644	DenisNF134	Denis	-3.811	55.666	2012	P-element	0.02	0.02	absent
									SRR5860644	DenisNF134	Denis	-3.811	55.666	2012	Shellder	10.61	9.43	present
									SRR5860644	DenisNF134	Denis	-3.811	55.666	2012	Spoink	30.24	25.8	present
									SRR5860658	LD14	La Digue	-4.363	55.831	2012	P-element	0.01	0.01	absent
									SRR5860658	LD14	La Digue	-4.363	55.831	2012	Shellder	0.07	0	absent
									SRR5860658	LD14	La Digue	-4.363	55.831	2012	Spoink	0.92	0.08	absent
									SRR5860660	Anro_B1	Mahé	-4.734	55.508	2012	P-element	0	0	absent
									SRR5860660	Anro_B1	Mahé	-4.734	55.508	2012	Shellder	0.06	0	absent
									SRR5860660	Anro_B1	Mahé	-4.734	55.508	2012	Spoink	0.84	0.1	absent
									SRR5860664	LD11_sech	La Digue	-4.363	55.831	2012	P-element	0	0	absent
									SRR5860664	LD11_sech	La Digue	-4.363	55.831	2012	Shellder	0.06	0.01	absent
									SRR5860664	LD11_sech	La Digue	-4.363	55.831	2012	Spoink	0.93	0.1	absent
									SRR5860665	Anro_B3	Mahé	-4.734	55.508	2012	P-element	0	0	absent
									SRR5860665	Anro_B3	Mahé	-4.734	55.508	2012	Shellder	0.06	0	absent
									SRR5860665	Anro_B3	Mahé	-4.734	55.508	2012	Spoink	0.85	0.09	absent
									SRR5860668	DenisNoni101	Denis	-3.811	55.666	2012	P-element	0.05	0.05	absent
									SRR5860668	DenisNoni101	Denis	-3.811	55.666	2012	Shellder	15.63	13.69	present
									SRR5860668	DenisNoni101	Denis	-3.811	55.666	2012	Spoink	27.85	23.35	present
									SRR5860673	PNF5	Praslin	-4.325	55.73	2012	P-element	0	0	absent
									SRR5860673	PNF5	Praslin	-4.325	55.73	2012	Shellder	11.17	9.86	present
									SRR5860673	PNF5	Praslin	-4.325	55.73	2012	Spoink	21	16.74	present
									SRR5860674	PNF3	Praslin	-4.325	55.73	2012	P-element	0	0	absent
									SRR5860674	PNF3	Praslin	-4.325	55.73	2012	Shellder	9.54	8.44	present
									SRR5860674	PNF3	Praslin	-4.325	55.73	2012	Spoink	26.49	22.12	present
									SRR5860676	Anro_B5	Mahé	-4.734	55.508	2012	P-element	0	0	absent
									SRR5860676	Anro_B5	Mahé	-4.734	55.508	2012	Shellder	0.08	0	absent
									SRR5860676	Anro_B5	Mahé	-4.734	55.508	2012	Spoink	0.86	0.09	absent
									SRR14138506	Denis72	Denis	-3.811	55.666	2012	P-element	0	0	absent
									SRR14138506	Denis72	Denis	-3.811	55.666	2012	Shellder	0.05	0	absent
									SRR14138506	Denis72	Denis	-3.811	55.666	2012	Spoink	2.92	0.1	absent
									SRR14138507	Anro71	Mahé	-4.734	55.508	2012	P-element	0	0	absent
									SRR14138507	Anro71	Mahé	-4.734	55.508	2012	Shellder	0.05	0	absent
									SRR14138507	Anro71	Mahé	-4.734	55.508	2012	Spoink	4.85	0.1	absent
