# Supplementary material for: Double trouble: two retrotransposons triggered a cascade of invasions in Drosophila species within the last 50 years
Source: Nat Commun. 2025 Jan 9;16:516. doi: 10.1038/s41467-024-55779-6 (PMC11718211; doi:10.1038/s41467-024-55779-6)
Supplement: Supplementary file 6 — Supplementary Dataset 5 [file 41467_2024_55779_MOESM6_ESM.xlsx]

## Sheet: Sheet 1
genus	species	name	accession	source
Amiota	communis	A.communis	GCA_037043315.1	https://doi.org/10.5061/dryad.x0k6djhrd
Amiota	mariae	A.mariae	GCA_035041805.1	PRJNA1020440
Amiota	minor	A.minor	GCA_037043295.1	https://doi.org/10.5061/dryad.x0k6djhrd
Chymomyza	amoena	C.amoena	GCA_037043745.1	https://doi.org/10.5061/dryad.x0k6djhrd
Chymomyza	caudatula	C.caudatula	GCA_035041775.1	PRJNA1020440
Chymomyza	costata	C.costata	GCA_018150985.1	PRJNA675888
Cacoxenus	indagator	C.indagator	GCA_035041755.1	PRJNA1020440
Chymomyza	procnemis	C.procnemis	GCA_035046065.1	PRJNA1020440
Drosophila	acutilabella	D.acutilabella	GCA_035046005.1	PRJNA1020440
Drosophila	chauvacae	D.aff.chauv.	GCA_018903765.1	PRJNA675888
Drosophila	affinis	D.affinis	GCA_035045985.1	PRJNA1020440
Drosophila	aldrichi	D.aldrichi	GCA_035045965.1	PRJNA1020440
Drosophila	algonquin	D.algonquin	GCA_035041765.1	PRJNA1020440
Drosophila	ambigua	D.ambigua	GCA_018150905.1	PRJNA675888
Drosophila	americana	D.americana	GCA_018152915.1	PRJNA675888
Drosophila	ananassae	D.ananassae	GCA_018148915.1	PRJNA675888
Drosophila	anceps	D.anceps	GCA_035045945.1	PRJNA1020440
Drosophila	anomalata	D.anomalata	GCA_035046425.1	PRJNA1020440
Drosophila	anomalipes	D.anomalipes	GCA_035041615.1	PRJNA1020440
Drosophila	anomelani	D.anomelani	GCA_035045905.1	PRJNA1020440
Drosophila	arawakana	D.arawakana	GCA_018151165.1	PRJNA675888
Drosophila	atripex	D.atripex	GCA_035045925.1	PRJNA1020440
Drosophila	atroscutellata	D.atroscutellata	GCA_035041605.1	PRJNA1020440
Drosophila	austrosaltans	D.austrosaltans	GCA_035045865.1	PRJNA1020440
Drosophila	basisetae	D.basisetae	GCA_035041595.1	PRJNA1020440
Drosophila	biarmipes	D.biarmipes	GCA_035046375.1	PRJNA1020440
Drosophila	bipectinata	D.bipectinata	GCA_018153845.1	PRJNA675888
Drosophila	birchii	D.birchii	GCA_035046345.1	PRJNA1020440
Drosophila	bocqueti	D.bocqueti	GCA_018151655.1	PRJNA675888
Drosophila	borealis	D.borealis	GCA_035045885.1	PRJNA1020440
Drosophila	bunnanda	D.bunnanda	GCA_035046265.1	PRJNA1020440
Drosophila	buzzatii	D.buzzatii	GCA_035045845.1	PRJNA1020440
Drosophila	cardini	D.cardini	GCA_018903735.1	PRJNA675888
Drosophila	carrolli	D.carrolli	GCA_018152295.1	PRJNA675888
Drosophila	cognata	D.cognata	GCA_035041535.1	PRJNA1020440
Drosophila	colorata	D.colorata	GCA_035041545.1	PRJNA1020440
Drosophila	conformis	D.conformis	GCA_035041375.1	PRJNA1020440
Drosophila	cracens	D.cracens	GCA_035042505.1	PRJNA1020440
Drosophila	crucigera	D.crucigera	GCA_035041335.1	PRJNA1020440
Drosophila	cyrtoloma	D.cyrtoloma	GCA_035042485.1	PRJNA1020440
Drosophila	demipolita	D.demipolita	GCA_035042405.1	PRJNA1020440
Drosophila	differens	D.differens	GCA_037043665.1	https://doi.org/10.5061/dryad.x0k6djhrd
Drosophila	dives	D.dives	GCA_035042365.1	PRJNA1020440
Drosophila	dunni	D.dunni	GCA_018152125.1	PRJNA675888
Drosophila	elegans	D.elegans	GCA_018152505.1	PRJNA675888
Drosophila	emarginata	D.emarginata	GCA_037075365.1	https://doi.org/10.5061/dryad.x0k6djhrd
Drosophila	engyochracea	D.engyochracea	GCA_035042385.1	RJNA1020440
Drosophila	eohydei	D.eohydei	GCA_035045825.1	PRJNA1020440
Drosophila	equinoxialis	D.equinoxialis	GCA_018150345.1	PRJNA675888
Drosophila	ercepeae	D.ercepeae	GCA_018150545.1	PRJNA675888
Drosophila	erecta	D.erecta	GCA_018904525.1	PRJNA675888
Drosophila	eugracilis	D.eugracilis	GCA_018153835.1	PRJNA675888
Drosophila	ezoana	D.ezoana	GCA_035045725.1	PRJNA1020440
Drosophila	falleni	D.falleni	GCA_035045575.1	PRJNA1020440
Drosophila	ficusphila	D.ficusphila	GCA_018152265.1	PRJNA675888
Drosophila	flavopinicola	D.flavopinicola	GCA_035042425.1	PRJNA1020440
Drosophila	formosana	D.formosana	GCA_035045625.1	PRJNA1020440
Drosophila	fulvimacula	D.fulvimacula	GCA_035045555.1	PRJNA1020440
Drosophila	funebris	D.funebris	GCA_018901825.1	PRJNA675888
Drosophila	fungiperda	D.fungiperda	GCA_035042345.1	PRJNA1020440
Drosophila	fuyamai	D.fuyamai	GCA_018153365.1	PRJNA675888
Drosophila	gaucha	D.gaucha	GCA_035045545.1	PRJNA1020440
Drosophila	glabriapex	D.glabriapex	GCA_035042305.1	PRJNA1020440
Drosophila	grimshawi	D.grimshawi	GCA_018153295.1	PRJNA675888
Drosophila	gunungcola	D.gunungcola	GCA_035045485.1	PRJNA1020440
Drosophila	hamatofila	D.hamatofila	GCA_035045345.1	PRJNA1020440
Drosophila	hawaiiensis	D.hawaiiensis	GCA_037043685.1	https://doi.org/10.5061/dryad.x0k6djhrd
Drosophila	helvetica	D.helvetica	GCA_037043705.1	https://doi.org/10.5061/dryad.x0k6djhrd
Drosophila	heteroneura	D.heteroneura	GCA_035042245.1	PRJNA1020440
Drosophila	histrio	D.histrio	GCA_037043635.1	https://doi.org/10.5061/dryad.x0k6djhrd
Drosophila	immigrans	D.immigrans.12	GCA_018153375.1	PRJNA675888
Drosophila	immigrant	D.immigrans.k17	GCA_018152165.1	PRJNA675888
Drosophila	imparisetae	D.imparisetae	GCA_035042265.1	PRJNA1020440
Drosophila	incognita	D.incognita	GCA_035042225.1	PRJNA1020440
Drosophila	infuscata	D.infuscata	GCA_035042205.1	PRJNA1020440
Drosophila	insularis	D.insularis	GCA_018903935.1	PRJNA675888
Drosophila	jambulina	D.jambulina	GCA_018152175.1	PRJNA675888
Drosophila	kambysellisi	D.kambysellisi	GCA_035042185.1	PRJNA1020440
Drosophila	kanekoi	D.kanekoi	GCA_037075305.1	https://doi.org/10.5061/dryad.x0k6djhrd
Drosophila	kikkawai	D.kikkawai	GCA_018152535.1	PRJNA675888
Drosophila	kokeensis	D.kokeensis	GCA_035042145.1	PRJNA1020440
Drosophila	kuntzei	D.kuntzei	GCA_035042165.1	PRJNA1020440
Drosophila	kurseongensis	D.kurseongensis	GCA_018153305.1	PRJNA675888
Drosophila	lacicola	D.lacicola	GCA_035045355.1	PRJNA1020440
Drosophila	leonis	D.leonis	GCA_035045365.1	PRJNA1020440
Drosophila	littoralis	D.littoralis	GCA_018903485.1	PRJNA675888
Drosophila	longiperda	D.longiperda	GCA_035042125.1	PRJNA1020440
Drosophila	lutescens	D.lutescens	GCA_037075285.1	https://doi.org/10.5061/dryad.x0k6djhrd
Drosophila	macrospina	D.macrospina	GCA_035042075.1	PRJNA1020440
Drosophila	macrothrix	D.macrothrix	GCA_035042055.1	PRJNA1020440
Drosophila	maculinotata	D.maculinotata	GCA_035045305.1	PRJNA1020440
Drosophila	malerkotliana malerkotliana	D.mal.mal.	GCA_018153235.1	PRJNA1020440
Drosophila	malerkotliana pallens	D.mal.pallens	GCA_018153275.1	PRJNA1020440
Drosophila	mauritiana	D.mau.01	GCA_018904475.1	PRJNA675888
Drosophila	mauritiana	D.mau.r31	GCA_039654645.1	Scarpa,Pianezza2024
Drosophila	mauritiana	D.mau.r32	GCA_039654705.1	Scarpa,Pianezza2024
Drosophila	mauritiana	D.mau.r39	GCA_039654655.1	Scarpa,Pianezza2024
Drosophila	mauritiana	D.mau.r61	GCA_039654665.1	Scarpa,Pianezza2024
Drosophila	mayaguana	D.mayaguana	GCA_037075325.1	https://doi.org/10.5061/dryad.x0k6djhrd
Drosophila	melanogaster	D.mel.es.ten	GCA_020141505.1	Rech2022
Drosophila	melanogaster	D.mel.iso1	GCA_000001215.4	Hoskins2015
Drosophila	melanogaster	D.mel.pi2	GCA_015852585.1	Wierzbicki2020
Drosophila	melanogaster	D.mel.ral176	GCA_020141665.1	Rech2022
Drosophila	melanogaster	D.mel.ral732	GCA_020141575.1	Rech2022
Drosophila	melanogaster	D.mel.ral737	GCA_020141585.1	Rech2022
Drosophila	melanogaster	D.mel.ral91	GCA_020141705.1	Rech2022
Drosophila	melanogaster	D.mel.se.sto	GCA_020141495.1	Rech2022
Drosophila	melanocephala	D.melanocephala	GCA_037043625.1	https://doi.org/10.5061/dryad.x0k6djhrd
Drosophila	melanogaster	D.melanogaster	GCA_018904365.1	PRJNA675888
Drosophila	melanoma	D.melanosoma	GCA_035042065.1	PRJNA1020440
Drosophila	mercatorum	D.mercatorum	GCA_035045175.1	PRJNA1020440
Drosophila	meridiana	D.meridiana	GCA_035045185.1	PRJNA1020440
Drosophila	meridionalis	D.meridionalis	GCA_035045145.1	PRJNA1020440
Drosophila	merina	D.merina	GCA_035047645.1	PRJNA1020440
Drosophila	mettleri	D.mettleri	GCA_035047625.1	PRJNA1020440
Drosophila	mimetica	D.mimetica	GCA_037075245.1	https://doi.org/10.5061/dryad.x0k6djhrd
Drosophila	mimica	D.mimica	GCA_037043585.1	https://doi.org/10.5061/dryad.x0k6djhrd
Drosophila	miranda	D.miranda	GCA_035044445.1	PRJNA1020440
Drosophila	mojavensis	D.mojavensis	GCA_018153725.1	PRJNA675888
Drosophila	monieri	D.monieri	GCA_035047585.1	PRJNA1020440
Drosophila	montana	D.montana	GCA_035044425.1	PRJNA1020440
Drosophila	mulleri	D.mulleri	GCA_035047565.1	PRJNA1020440
Drosophila	multiciliata	D.multiciliata	GCA_037043605.1	https://doi.org/10.5061/dryad.x0k6djhrd
Drosophila	murphyi	D.murphyi	GCA_018904325.1	PRJNA675888
Drosophila	neocordata	D.neocordata	GCA_018903615.1	PRJNA675888
Drosophila	neotestacea	D.neotestacea	GCA_035044365.1	PRJNA1020440
Drosophila	neutralis	D.neutralis	GCA_035044385.1	PRJNA1020440
Drosophila	nigricruria	D.nigricruria	GCA_037075265.1	https://doi.org/10.5061/dryad.x0k6djhrd
Drosophila	nigritarsus	D.nigritarsus	GCA_035044305.1	PRJNA1020440
Drosophila	niveifrons	D.niveifrons	GCA_035046325.1	PRJNA1020440
Drosophila	nr.fundita	D.nrfundita	GCA_035044245.1	PRJNA1020440
Drosophila	nr.medialis	D.nrmedialis2	GCA_035044325.1	PRJNA1020440
Drosophila	nr.medialis	D.nrmedialis3	GCA_035044225.1	PRJNA1020440
Drosophila	nr.perissopoda	D.nrperissopoda1	GCA_035044165.1	PRJNA1020440
Drosophila	nr.perissopoda	D.nrperissopoda5	GCA_035044105.1	PRJNA1020440
Drosophila	obscura	D.obscura	GCA_018151105.1	PRJNA675888
Drosophila	ochracea	D.ochracea	GCA_035044125.1	PRJNA1020440
Drosophila	oshimai	D.oshimai	GCA_018150695.1	PRJNA675888
Drosophila	pallidosa	D.pallidosa	GCA_040805635.1	https://doi.org/10.5061/dryad.x0k6djhrd
Drosophila	parabipectinata	D.parabipectinata	GCA_018153455.1	PRJNA675888
Drosophila	paracracens	D.paracracens	GCA_035044025.1	PRJNA1020440
Drosophila	paramelanica	D.paramelanica	GCA_035043915.1	PRJNA1020440
Drosophila	paranaensis	D.paranaensis	GCA_035047545.1	PRJNA1020440
Drosophila	parthenogenetica	D.parthenogenetica	GCA_035047505.1	PRJNA1020440
Drosophila	paucipuncta	D.paucipuncta	GCA_035043875.1	PRJNA1020440
Drosophila	paulistorum	D.paulistorum.06	GCA_018152135.1	PRJNA675888
Drosophila	paulistorum	D.paulistorum.12	GCA_018151315.1	PRJNA675888
Drosophila	pegasa	D.pegasa	GCA_035046225.1	PRJNA1020440
Drosophila	peninsularis	D.peninsularis	GCA_035047485.1	PRJNA1020440
Drosophila	percnosoma	D.percnosoma	GCA_035043855.1	PRJNA1020440
Drosophila	persimilis	D.persimilis	GCA_018904465.1	PRJNA675888
Drosophila	phalerata	D.phalerata	GCA_037043515.1	https://doi.org/10.5061/dryad.x0k6djhrd
Drosophila	picticornis	D.picticornis	GCA_035043845.1	PRJNA1020440
Drosophila	planitibia	D.planitibia	GCA_035043785.1	PRJNA1020440
Drosophila	prosaltans	D.prosaltans	GCA_018151275.1	PRJNA675888
Drosophila	prostipennis	D.prostipennis	GCA_037075205.1	https://doi.org/10.5061/dryad.x0k6djhrd
Drosophila	pruinosa	D.pruinosa	GCA_018150935.1	PRJNA675888
Drosophila	pseudoananassae nigrens	D.pseuan.nigrens	GCA_018153145.1	PRJNA675888
Drosophila	pseudoananassae pseudoananassae	D.pseuan.pseuan.	GCA_018153035.1	PRJNA675888
Drosophila	pseudoobscura	D.pseudoobscura	GCA_018904455.1	PRJNA675888
Drosophila	pseudotakahashii	D.pseudotakahashii	GCA_035046095.1	PRJNA1020440
Drosophila	pseudotalamancana	D.pseudotalamancana	GCA_037075185.1	https://doi.org/10.5061/dryad.x0k6djhrd
Drosophila	pullipes	D.pullipes	GCA_035043795.1	PRJNA1020440
Drosophila	putrida	D.putrida	GCA_037043535.1	https://doi.org/10.5061/dryad.x0k6djhrd
Drosophila	quadrilineata	D.quadrilineata	GCA_018150725.1	PRJNA675888
Drosophila	quasianomalipes	D.quasianomalipes	GCA_035043665.1	PRJNA1020440
Drosophila	quinaria	D.quinaria	GCA_035047525.1	PRJNA1020440
Drosophila	recens	D.recens	GCA_037043495.1	https://doi.org/10.5061/dryad.x0k6djhrd
Drosophila	rellima	D.rellima	GCA_035043635.1	PRJNA1020440
Drosophila	repleta	D.repleta	GCA_018903745.1	PRJNA675888
Drosophila	repletoides	D.repletoides	GCA_018150835.1	PRJNA675888
Drosophila	rhopaloa	D.rhopaloa	GCA_018152115.1	PRJNA675888
Drosophila	robusta	D.robusta	GCA_035043565.1	PRJNA1020440
Drosophila	rubida	D.rubida	GCA_035046165.1	PRJNA1020440
Drosophila	rufa	D.rufa	GCA_018153105.1	PRJNA675888
Drosophila	saltans	D.saltans	GCA_018903575.1	PRJNA675888
Drosophila	sechellia	D.sechellia	GCA_018904445.1	PRJNA675888
Drosophila	seclusa	D.seclusa	GCA_035043575.1	PRJNA1020440
Drosophila	serrata	D.serrata	GCA_035046125.1	PRJNA1020440
Drosophila	setosimentum	D.setosimentum	GCA_035043505.1	PRJNA1020440
Drosophila	siamana	D.siamana	GCA_035047445.1	PRJNA1020440
Drosophila	silvestris	D.silvestris	GCA_035043445.1	PRJNA1020440
Drosophila	simulans	D.sim.006	GCA_018904415.1	PRJNA675888
Drosophila	simulans	D.sim.sz129	GCA_039725605.1	JBBODN01
Drosophila	simulans	D.sim.sz232	GCA_039725755.1	JBBODN01
Drosophila	sordidapex	D.sordidapex	GCA_035043295.1	PRJNA1020440
Drosophila	sordidula	D.sordidula	GCA_035047465.1	PRJNA1020440
Drosophila	sp.14030-0761.01	D.sp.14030-0761.01	GCA_018150735.1	PRJNA675888
Drosophila	sp.st01m	D.sp.st01m	GCA_018901795.1	PRJNA675888
Drosophila	sproati	D.sproati	GCA_018904355.1	PRJNA675888
Drosophila	stalkeri	D.stalkeri	GCA_035047405.1	PRJNA1020440
Drosophila	sturtevanti	D.sturtevanti	GCA_018150375.1	PRJNA675888
Drosophila	subobscura	D.subobscura	GCA_018903505.1	https://doi.org/10.5061/dryad.x0k6djhrd
Drosophila	suboccidentalis	D.suboccidentalis	GCA_037043435.1	https://doi.org/10.5061/dryad.x0k6djhrd
Drosophila	subpulchrella	D.subpulchrella	GCA_018150325.1	PRJNA675888
Drosophila	subquinaria	D.subquinaria	GCA_037043405.1	PRJNA675888
Drosophila	subsilvestris	D.subsilvestris	GCA_035043285.1	PRJNA1020440
Drosophila	sucinea	D.sucinea	GCA_018150745.1	PRJNA675888
Drosophila	takahashii	D.takahashii	GCA_018152695.1	PRJNA675888
Drosophila	tanythrix	D.tanythrix	GCA_035043275.1	PRJNA1020440
Drosophila	teissieri	D.teissieri.273.3	GCA_018903625.1	PRJNA675888
Drosophila	teissieri	D.teissieri.ct02	GCA_018903635.1	PRJNA675888
Drosophila	testacea	D.testacea	GCA_035043265.1	PRJNA1020440
Drosophila	triauraria	D.triauraria	GCA_018151095.1	PRJNA675888
Drosophila	trichaetosa	D.trichaetosa	GCA_035043205.1	PRJNA1020440
Drosophila	tripunctata	D.tripunctata	GCA_035047385.1	PRJNA1020440
Drosophila	tristis	D.tristis	GCA_018150885.1	PRJNA675888
Drosophila	tropicalis	D.tropicalis	GCA_018151085.1	PRJNA675888
Drosophila	ustulata	D.ustulata	GCA_035047365.1	PRJNA1020440
Drosophila	vallismaia	D.vallismaia	GCA_035047325.1	PRJNA1020440
Drosophila	varians	D.varians	GCA_018150405.1	PRJNA675888
Drosophila	villosipedis	D.villosipedis	GCA_035043025.1	PRJNA1020440
Drosophila	virilis	D.virilis	GCA_018153695.1	PRJNA675888
Drosophila	willistoni	D.willistoni.00	GCA_018153465.1	PRJNA675888
Drosophila	willistoni	D.willistoni.17	GCA_018903445.1	PRJNA675888
Drosophila	yakuba	D.yakuba	GCA_035046025.1	PRJNA1020440
Drosophila	yooni	D.yooni	GCA_035043035.1	PRJNA1020440
Hirtodrosophila	alboralis	H.alboralis	GCA_035043045.1	PRJNA1020440
Hirtodrosophila	confusa	H.confusa	GCA_035043065.1	PRJNA1020440
Hirtodrosophila	duncani	H.duncani	GCA_037043425.1	https://doi.org/10.5061/dryad.x0k6djhrd
Hypselothyrea	guttata	H.guttata	GCA_035045125.1	PRJNA1020440
Hirtodrosophila	histrioides	H.histrioides	GCA_037075165.1	https://doi.org/10.5061/dryad.x0k6djhrd
Hirtodrosophila	trivittata	H.trivittata	GCA_035045065.1	PRJNA1020440
Liodrosophila	aerea	L.aerea	GCA_035045005.1	PRJNA1020440
Lordiphosa	andalusiaca	L.andalusiaca	GCA_035044965.1	PRJNA1020440
Lordiphosa	clarofinis	L.clarofinis	CA_018904275.1	PRJNA675888
Lordiphosa	collinella	L.collinella	GCA_035044905.1	PRJNA1020440
Leucophenga	maculata	L.maculata	GCA_035044805.1	PRJNA1020440
Lordiphosa	magnipectinata	L.magnipectinata	GCA_018904285.1	PRJNA675888
Lordiphosa	mommai	L.mommai	GCA_018904225.1	PRJNA675888
Leucophenga	montana	L.montana	GCA_035044765.1	PRJNA1020440
Lordiphosa	stackelbergi	L.stackelbergi	GCA_018904235.1	PRJNA675888
Leucophenga	varia	L.varia	GCA_018903435.1	PRJNA675888
Scaptomyza	caliginosa	S.caliginosa	GCA_035044725.1	PRJNA1020440
Scaptomyza	cyrtandrae	S.cyrtandrae	GCA_035044605.1	PRJNA1020440
Scaptomyza	graminum	S.graminum	GCA_018901835.1	PRJNA675888
Scaptomyza	hsui	S.hsui	GCA_018152825.1	PRJNA675888
Scaptodrosophila	latifasciaeformis	S.latifasciaeformis	GCA_037075145.1	https://doi.org/10.5061/dryad.x0k6djhrd
Scaptomyza	montana	S.montana	GCA_018904305.1	PRJNA675888
Stegana	nigrithorax	S.nigrithorax	GCA_037044495.1	https://doi.org/10.5061/dryad.x0k6djhrd
Scaptomyza	pallida	S.pallida	GCA_018152965.1	PRJNA675888
Scaptomyza	parva	S.parva	GCA_035044645.1	PRJNA1020440
Scaptomyza	polygonia	S.polygonia	GCA_035044585.1	PRJNA1020440
Scaptomyza	reducta	S.reducta	GCA_035044485.1	PRJNA1020440
Scaptomyza	tumidula	S.tumidula	GCA_035044465.1	PRJNA1020440
Zaprionus	africanus	Z.africanus	GCA_018151435.1	PRJNA675888
Zaprionus	bogoriensis	Z.bogoriensis	GCA_035046045.1	PRJNA1020440
Zaprionus	camerounensis	Z.camerounensis	GCA_018904165.1	PRJNA675888
Zaprionus	capensis	Z.capensis	GCA_018903675.1	PRJNA675888
Zaprionus	davidi	Z.davidi	GCA_018903715.1	PRJNA675888
Zygothrica	flavofinira	Z.flavofinira	GCA_037040005.1	https://doi.org/10.5061/dryad.x0k6djhrd
Zaprionus	gabonicus	Z.gabonicus	GCA_018903695.1	PRJNA675888
Zaprionus	ghesquierei	Z.ghesquierei	GCA_018904095.1	PRJNA675888
Zaprionus	indianus	Z.indianus.bs02	GCA_018904605.1	PRJNA675888
Zaprionus	indianus	Z.indianus.d18	GCA_018159335.1	PRJNA675888
Zaprionus	indianus	Z.indianus.r04	GCA_018904595.1	PRJNA675888
Zaprionus	indianus	Z.indianus.v01	GCA_018903395.1	PRJNA675888
Zaprionus	inermis	Z.inermis	GCA_018151445.1	PRJNA675888
Zaprionus	kolodkinae	Z.kolodkinae	GCA_018901885.1	PRJNA675888
Zaprionus	lachaisei	Z.lachaisei	GCA_018901815.1	PRJNA675888
Zaprionus	nigranus	Z.nigranus	GCA_018903425.1	PRJNA675888
Zaprionus	ornatus	Z.ornatus	GCA_018904035.1	PRJNA675888
Zaprionus	taronus	Z.taronus	GCA_018901805.1	PRJNA675888
Zaprionus	tsacasi	Z.tsacasi.car7	GCA_018151455.1	PRJNA675888
Zaprionus	tsacasi	Z.tsacasi.jd01t	GCA_018904105.1	PRJNA675888
Zaprionus	vittiger	Z.vittiger	GCA_018904025.1	PRJNA675888
