# Supplementary material for: Double trouble: two retrotransposons triggered a cascade of invasions in Drosophila species within the last 50 years
Source: Nat Commun. 2025 Jan 9;16:516. doi: 10.1038/s41467-024-55779-6 (PMC11718211; doi:10.1038/s41467-024-55779-6)
Supplement: Supplementary file 7 — Supplementary Dataset 6 [file 41467_2024_55779_MOESM7_ESM.xlsx]

## Sheet: Sheet 1
species	Assembly Accession	Assembly Name	Annotation Name	Assembly Stats Total Sequence Length	Assembly Level	WGS project accession	Assembly Stats Contig N50	Assembly Stats Scaffold N50	Annotation BUSCO Complete	Annotation BUSCO Single Copy	Annotation BUSCO Duplicated	Annotation BUSCO Fragmented
Abrostola tripartita	GCA_905340225.1	ilAbrTrip1.1	NA	381042155	Chromosome	CAJPHX01	13645312	13645312	NA	NA	NA	NA
Abrostola triplasia	GCA_946251915.1	ilAbrTril1.1	NA	362707411	Chromosome	CAMIUI01	12702214	12758438	NA	NA	NA	NA
Acanthacorydalis orientalis	GCA_034766995.1	ASM3476699v1	NA	547984239	Chromosome	JAWJWD01	7766947	50530519	NA	NA	NA	NA
Acanthococcus lagerstroemiae	GCA_031841125.1	ASM3184112v1	NA	658133298	Chromosome	JAJSSI01	5501287	70457301	NA	NA	NA	NA
Acanthosoma haemorrhoidale	GCA_930367205.1	ihAcaHaem1.1	NA	865603386	Chromosome	CAKNEZ01	3364162	129246741	NA	NA	NA	NA
Acentria ephemerella	GCA_943193645.1	ilAceEphe1.1	NA	340777416	Chromosome	CALPDK01	12251206	12251206	NA	NA	NA	NA
Achlya flavicornis	GCA_947623365.1	ilAchFlav2.1	NA	444558171	Chromosome	CANQKR01	11759888	16269518	NA	NA	NA	NA
Acleris cristana	GCA_948252455.1	ilAclCris2.1	NA	562556046	Chromosome	CAOCPX01	6508426	17811303	NA	NA	NA	NA
Acleris emargana	GCA_927399475.2	ilAclEmar1.2	NA	691431929	Chromosome	CAKMJL02	16693437	22775158	NA	NA	NA	NA
Acleris holmiana	GCA_949316455.1	ilAclHolm1.1	NA	650208208	Chromosome	CASGFW01	1117065	21176203	NA	NA	NA	NA
Acleris literana	GCA_946894065.1	ilAclLite1.1	NA	674873004	Chromosome	CAMPPL01	20431359	21986359	NA	NA	NA	NA
Acleris sparsana	GCA_923062465.1	ilAclSpar1.1	NA	589529688	Chromosome	CAKLPT01	18942093	19007631	NA	NA	NA	NA
Acrobasis consociella	GCA_963555685.1	ilAcrCons1.1	NA	598393298	Chromosome	CAUVWO01	19832698	20377658	NA	NA	NA	NA
Acrobasis repandana	GCA_963576875.1	ilAcrRepa1.1	NA	620432220	Chromosome	CAUYWV01	20945136	22183226	NA	NA	NA	NA
Acrobasis suavella	GCA_943193695.1	ilAcrSuav1.1	NA	647267125	Chromosome	CALPDP01	21951097	23584496	NA	NA	NA	NA
Acrocera orbiculus	GCA_947359355.1	idAcrOrbc1.1	NA	221013885	Chromosome	CANAHR01	63123693	63123693	NA	NA	NA	NA
Acronicta aceris	GCA_910591435.1	ilAcrAcer1.1	NA	466369003	Chromosome	NA	15394549	16061144	NA	NA	NA	NA
Acronicta leporina	GCA_947256265.1	ilAcrLepo1.1	NA	465575723	Chromosome	CAMYGR01	9296191	16347223	NA	NA	NA	NA
Acronicta psi	GCA_946251955.1	ilAcrPsix1.1	NA	404684940	Chromosome	CAMIUN01	14236034	14236034	NA	NA	NA	NA
Acyrthosiphon pisum	GCF_005508785.2	pea_aphid_22Mar2018_4r6ur_v2	NCBI Acyrthosiphon pisum Annotation Release 103	533632392	Chromosome	SDIB01	25986	132544852	NA	NA	NA	NA
Adalia bipunctata	GCA_910592335.1	icAdaBipu1.1	NA	475267023	Chromosome	CAJUZD01	18317171	45869983	NA	NA	NA	NA
Adalia decempunctata	GCA_951802165.1	icAdaDece3.1	NA	489433454	Chromosome	CATOPV01	26378788	51987084	NA	NA	NA	NA
Adelphocoris suturalis	GCA_030762985.1	ASM3076298v1	NA	1281303703	Chromosome	JAUMHS01	1796523	120629110	NA	NA	NA	NA
Aedes aegypti	GCF_002204515.2	AaegL5.0	NCBI Aedes aegypti Annotation Release 101	1278715314	Chromosome	NIGP01	11758062	409777670	0.9929985	0.9537291	0.039269406	0.001826484
Aedes albopictus	GCA_035046485.1	AalbF5	NA	1344147842	Chromosome	JAXRKM01	1015000	450188506	NA	NA	NA	NA
Aelia acuminata	GCA_911387785.2	ihAelAcum1.2	NA	1169983176	Chromosome	CAJVQU02	4690255	172186306	NA	NA	NA	NA
Aethina tumida	GCF_024364675.1	icAetTumi1.1	NCBI Aethina tumida Annotation Release 101	259967705	Complete Genome	JALKMD01	11742490	36783356	0.9934087	0.9741055	0.0193032	0.00094161957
Agapetus fuscipes	GCA_951799405.1	iiAgaFusc2.1	NA	618267425	Chromosome	CATOGX01	1629991	17982820	NA	NA	NA	NA
Agapostemon virescens	GCA_028453745.1	AVIR_v2.2.0	NA	469956152	Chromosome	JAQQRL01	13747	17608045	NA	NA	NA	NA
Agelastica alni	GCA_950111635.1	icAgeAlni6.1	NA	692269472	Chromosome	CATNNH01	4545743	66306276	NA	NA	NA	NA
Agonopterix arenella	GCA_927399405.1	ilAgoAren1.1	NA	545810559	Chromosome	CAKMJH01	18923089	18923089	NA	NA	NA	NA
Agonopterix heracliana	GCA_963693445.1	ilAgoHera1.1	NA	539113803	Chromosome	CAVNZQ01	17914572	19568409	NA	NA	NA	NA
Agonopterix subpropinquella	GCA_922987775.1	ilAgoSubp1.1	NA	667889224	Chromosome	CAKLPO01	11586390	25090608	NA	NA	NA	NA
Agonum fuliginosum	GCA_947534325.1	icAgoFuli1.1	NA	695891592	Chromosome	CANNYK01	12663309	36153338	NA	NA	NA	NA
Agrilus cyanescens	GCA_947389935.1	icAgrCyan1.1	NA	292338215	Chromosome	NA	5283000	29744825	NA	NA	NA	NA
Agrilus mali	GCA_029378335.1	ASM2937833v1	NA	291300295	Chromosome	JAQSLM01	4341085	28461508	NA	NA	NA	NA
Agriopis aurantiaria	GCA_914767915.1	ilAgrAura1.1	NA	485369969	Chromosome	NA	13323862	18049239	NA	NA	NA	NA
Agriopis leucophaearia	GCA_949125355.1	ilAgrLeuc1.1	NA	491314972	Chromosome	CASBLZ01	8410515	17437632	NA	NA	NA	NA
Agriopis marginaria	GCA_932305915.1	ilAgrMarg1.1	NA	500879769	Chromosome	CAKOAS01	14455660	18395758	NA	NA	NA	NA
Agriotes lineatus	GCA_940337035.1	PGI_AGRIOTES_LIN_V1	NA	3159863714	Chromosome	CALNHX01	201347	95282374	NA	NA	NA	NA
Agriphila geniculea	GCA_943789525.1	ilAgrGeni1.1	NA	781638172	Chromosome	CALSUK01	7273996	26408729	NA	NA	NA	NA
Agriphila straminella	GCA_950108535.1	ilAgrStra1.1	NA	511463620	Chromosome	CATNNE01	18497547	19107545	NA	NA	NA	NA
Agriphila tristella	GCA_928269145.1	ilAgrTris1.1	NA	801760480	Chromosome	CAKMRQ01	15285950	51702748	NA	NA	NA	NA
Agrochola circellaris	GCA_914767755.1	ilAgrCirc1.1	NA	572147337	Chromosome	CAJZBG01	19711079	19711079	NA	NA	NA	NA
Agrochola litura	GCA_949152395.1	ilAgrLitu1.1	NA	772176219	Chromosome	CASCJX01	9417019	25335912	NA	NA	NA	NA
Agrochola lota	GCA_947364205.1	ilAgrLota1.1	NA	636702707	Chromosome	CANAUK01	11176252	21830991	NA	NA	NA	NA
Agrochola lychnidis	GCA_963680765.1	ilAgrLych1.1	NA	799200293	Chromosome	CAVMFR01	11864562	26469106	NA	NA	NA	NA
Agrochola macilenta	GCA_916701695.1	ilAgrMaci1.1	NA	683208122	Chromosome	CAKAOO01	22346656	22977954	NA	NA	NA	NA
Agrotis clavis	GCA_954870645.1	ilAgrClav1.1	NA	751126655	Chromosome	CATPAA01	6919873	26750707	NA	NA	NA	NA
Agrotis exclamationis	GCA_950005045.1	ilAgrExcl1.1	NA	725057593	Chromosome	CATLKN01	5897926	24259617	NA	NA	NA	NA
Agrotis ipsilon	GCA_028554685.1	CAAS-Ai	NA	515324295	Chromosome	JAPNUC01	6747764	17557223	NA	NA	NA	NA
Agrotis puta	GCA_943136025.2	ilAgrPuta1.2	NA	522118748	Chromosome	CALPBN02	11978410	18150770	NA	NA	NA	NA
Agrypnus murinus	GCA_929113105.1	icAgrMuri1.1	NA	1578505632	Chromosome	CAKMYN01	4463000	177293933	NA	NA	NA	NA
Alcis repandata	GCA_949125135.1	ilAlcRepa2.1	NA	396357622	Chromosome	CASBLX01	6904396	13501977	NA	NA	NA	NA
Aleiodes testaceus	GCA_963565655.1	iyAleTest2.1	NA	110705161	Chromosome	NA	2979349	5816407	NA	NA	NA	NA
Allacma fusca	GCA_947179485.1	qeAllFusc8.1	NA	392772038	Chromosome	CAMXBY01	1002386	66084411	NA	NA	NA	NA
Allophyes oxyacanthae	GCA_932294325.1	ilAllOxya1.1	NA	458464223	Chromosome	NA	16394262	16683655	NA	NA	NA	NA
Alloplasta piceator	GCA_946863875.1	iyAllPice1.1	NA	549780226	Chromosome	CAMPGC01	1119203	56989836	NA	NA	NA	NA
Allygus modestus	GCA_963675035.1	ihAllMode1.1	NA	1819865731	Chromosome	CAVLYM01	7371095	497146285	NA	NA	NA	NA
Alsophila aescularia	GCA_946251855.1	ilAlsAesc1.1	NA	901596142	Chromosome	CAMIUD01	13301133	67363832	NA	NA	NA	NA
Amaurobius ferox	GCA_951213105.1	qqAmaFero1.1	NA	3564832958	Chromosome	CATNUR01	4367030	153399618	NA	NA	NA	NA
Amblyjoppa fuscipennis	GCA_963575735.1	iyAmbFusc1.1	NA	278515835	Chromosome	CAUYUI01	2863282	28368299	NA	NA	NA	NA
Amblyteles armatorius	GCA_933228735.2	iyAmbArma2.2	NA	227071211	Chromosome	CAKOFT02	4376817	17132543	NA	NA	NA	NA
Amorpha juglandis	GCA_949126905.1	ilAmoJugl1.1	NA	463026988	Chromosome	CASBPJ01	15117775	17043258	NA	NA	NA	NA
Amphimallon solstitiale	GCA_963170755.1	icAmpSols1.1	NA	1584142107	Chromosome	CAUJHA01	3724788	150921111	NA	NA	NA	NA
Amphipoea lucens	GCA_947508005.1	ilAmpLuce6.1	NA	647703034	Chromosome	CANNSA01	11346000	22308434	NA	NA	NA	NA
Amphipoea oculea	GCA_945859645.1	ilAmpOcul1.1	NA	669248832	Chromosome	CAMAOK01	22320631	23095043	NA	NA	NA	NA
Amphipyra berbera	GCA_910594945.2	ilAmpBerb1.2	NA	582289898	Chromosome	CAJVCG02	19930773	20126316	NA	NA	NA	NA
Amphipyra tragopoginis	GCA_905220435.1	ilAmpTrag2.1	NA	805653278	Chromosome	CAJMZU01	23469271	28301216	NA	NA	NA	NA
Amyelois transitella	GCF_032362555.1	ilAmyTran1.1	GCF_032362555.1-RS_2023_11	327376598	Complete Genome	JAMBPN01	11369407	11369407	0.99375707	0.98675746	0.0069996216	0.0005675369
Anania crocealis	GCA_949315895.1	ilAnaCroc1.1	NA	623979160	Chromosome	CASGGE01	14854060	22872268	NA	NA	NA	NA
Anania fuscalis	GCA_950371115.1	ilAnaFusc1.1	NA	563922727	Chromosome	CATNUF01	9830660	19253218	NA	NA	NA	NA
Anania hortulata	GCA_963576865.1	ilAnaHort2.1	NA	612197781	Chromosome	CAUYWZ01	11665610	20978505	NA	NA	NA	NA
Anarsia innoxiella	GCA_947563765.1	ilAnaInnx2.1	NA	302913609	Chromosome	NA	5810225	10425486	NA	NA	NA	NA
Anaspis maculata	GCA_949128115.1	icAnaMacu3.1	NA	757828000	Chromosome	CASBRS01	6778000	95735550	NA	NA	NA	NA
Anastrepha ludens	GCF_028408465.1	idAnaLude1.1	GCF_028408465.1-RS_2023_03	820766187	Chromosome	JAKYJY01	78300995	131385309	0.9957382	0.9893455	0.006392694	0.00060882804
Anastrepha obliqua	GCF_027943255.1	idAnaObli1_1.0	GCF_027943255.1-RS_2023_03	836742189	Chromosome	JAPTHP01	92569129	134537425	0.9960426	0.97869104	0.017351598	0.000913242
Ancistrocerus nigricornis	GCA_916049575.1	iyAncNigr1.1	NA	231995547	Chromosome	NA	18662773	40248163	NA	NA	NA	NA
Andrena bicolor	GCA_960531205.1	iyAndBico1.1	NA	351703171	Chromosome	CAUIJW01	4391513	50647002	NA	NA	NA	NA
Andrena bucephala	GCA_947577245.1	iyAndBuce1.1	NA	379771409	Chromosome	CANPUK01	7988040	110195567	NA	NA	NA	NA
Andrena camellia	GCA_029448645.1	ASM2944864v1	NA	340729732	Chromosome	JAMJVY01	17200128	47435167	NA	NA	NA	NA
Andrena chrysosceles	GCA_963855975.1	iyAndChry1.1	NA	520219004	Chromosome	CAWLCU01	3481507	55528949	NA	NA	NA	NA
Andrena dorsata	GCA_929108735.1	iyAndDors1.1	NA	277321003	Chromosome	CAKMYH01	30063116	88484888	NA	NA	NA	NA
Andrena fulva	GCA_946251845.1	iyAndFulv1.1	NA	461711296	Chromosome	CAMITZ01	12523661	47475851	NA	NA	NA	NA
Andrena haemorrhoa	GCA_910592295.1	iyAndHaem1.1	NA	330670691	Chromosome	CAJUZA01	13237341	41012438	NA	NA	NA	NA
Andrena hattorfiana	GCA_944738655.2	iyAndHatt1.2	NA	428510216	Chromosome	CALYFQ02	10245246	79350654	NA	NA	NA	NA
Andrena minutula	GCA_929113495.1	iyAndMinu1.1	NA	380445275	Chromosome	CAKMYJ01	12677561	50233583	NA	NA	NA	NA
Andrena trimmerana	GCA_951215215.1	iyAndTrim1.1	NA	399064024	Chromosome	CATNUO01	17770442	91870870	NA	NA	NA	NA
Anomoia purmunda	GCA_951828415.1	idAnoPurm1.1	NA	798257654	Chromosome	CATOUQ01	7442008	129230719	NA	NA	NA	NA
Anopheles albimanus	GCF_013758885.1	VT_AalbS3_pri_1.0	NCBI Anopheles albimanus Annotation Release 100	172602732	Chromosome	JABUIU01	25000043	89049450	0.9920852	0.98660576	0.005479452	0.00152207
Anopheles aquasalis	GCF_943734665.1	idAnoAquaMG_Q_19	NCBI Anopheles aquasalis Annotation Release 100	176573000	Chromosome	CALSDQ01	38496358	90077004	0.9933029	0.9872146	0.00608828	0.00060882804
Anopheles arabiensis	GCF_016920715.1	AaraD3	NCBI Anopheles arabiensis Annotation Release 100	256807969	Chromosome	JADFTQ01	23935993	95710210	0.9923897	0.98569256	0.006697108	0.000913242
Anopheles bellator	GCF_943735745.2	idAnoBellAS_SP24_06.2	GCF_943735745.2-RS_2023_07	169575294	Chromosome	CALSEL02	196687	85293694	0.99025875	0.9799087	0.0103500765	0.003957382
Anopheles coluzzii	GCF_943734685.1	AcolN3	NCBI Anopheles coluzzii Annotation Release 101	262602229	Chromosome	CALSDT01	18767309	95248607	0.991172	0.9893455	0.001826484	0.00152207
Anopheles coustani	GCF_943734705.1	idAnoCousDA_361_x.2	GCF_943734705.1-RS_2023_07	269983652	Chromosome	CALSDV02	27992483	94852749	0.99452055	0.98630136	0.008219178	0.00060882804
Anopheles cruzii	GCF_943734635.1	idAnoCruzAS_RS32_06	GCF_943734635.1-RS_2023_02	184069349	Chromosome	CALSDP01	343635	62075725	0.9887367	0.96803653	0.020700153	0.002739726
Anopheles darlingi	GCF_943734745.1	idAnoDarlMG_H_01	NCBI Anopheles darlingi Annotation Release 100	181637336	Chromosome	CALSDZ01	19203082	94951917	0.99056315	0.9841705	0.006392694	0.0012176561
Anopheles funestus	GCF_943734845.2	idAnoFuneDA-416_04	NCBI Anopheles funestus Annotation Release 100	250698078	Chromosome	CALSEJ01	24104831	84636641	0.99391174	0.9914764	0.0024353121	0.00030441402
Anopheles gambiae	GCF_943734735.2	idAnoGambNW_F1_1	GCF_943734735.2-RS_2023_12	264451381	Chromosome	CALSDY02	10625458	99149756	0.99482495	0.9920852	0.002739726	0.000913242
Anopheles longipalpis	GCA_016170015.1	AlonF1	NA	347073236	Chromosome	STHD01	27950	36616011	NA	NA	NA	NA
Anopheles maculipalpis	GCF_943734695.1	idAnoMacuDA_375_x	NCBI Anopheles maculipalpis Annotation Release 100	224059441	Chromosome	CALSDU01	22618715	92548589	0.99452055	0.99056315	0.003957382	0.0012176561
Anopheles marshallii	GCF_943734725.1	idAnoMarsDA_429_01	GCF_943734725.1-RS_2023_02	225712104	Chromosome	CALSDX01	32607359	84416232	0.9960426	0.9920852	0.003957382	0.00030441402
Anopheles merus	GCF_017562075.2	AmerM5.1	NCBI Anopheles merus Annotation Release 100	294364394	Chromosome	JADFFO01	2729089	50316797	0.9914764	0.92907155	0.06240487	0.001826484
Anopheles moucheti	GCF_943734755.1	idAnoMoucSN_F20_07	GCF_943734755.1-RS_2023_02	271316723	Chromosome	CALSEA01	4743928	92649126	0.99025875	0.98569256	0.00456621	0.000913242
Anopheles nili	GCF_943737925.1	idAnoNiliSN_F5_01	GCF_943737925.1-RS_2023_02	195220701	Chromosome	CALSGA01	37444657	75938266	0.9869102	0.98295283	0.003957382	0.00152207
Anopheles parensis	GCA_016254315.1	AparF1	NA	278978218	Chromosome	STHC01	44720	30688485	NA	NA	NA	NA
Anopheles rivulorum	GCA_018908115.1	ArivF1	NA	321482242	Chromosome	STHB01	25213	25273932	NA	NA	NA	NA
Anopheles stephensi	GCF_013141755.1	UCI_ANSTEP_V1.0	NCBI Anopheles stephensi Annotation Release 100	243460342	Chromosome	JABEOT01	38117870	88747589	0.9936073	0.95098937	0.04261796	0.000913242
Anopheles vaneedeni	GCA_016170025.1	Avan.F1	NA	308699844	Chromosome	STHA01	40521	43164299	NA	NA	NA	NA
Anopheles ziemanni	GCF_943734765.1	idAnoZiCoDA_A2_x.2	GCF_943734765.1-RS_2023_07	269983652	Chromosome	CALSEB02	27992483	94852749	0.9933029	0.9847793	0.008523592	0.000913242
Anoplius nigerrimus	GCA_914767735.1	iyAnoNige1.1	NA	623783591	Chromosome	CAJZBX01	1681933	2031098	NA	NA	NA	NA
Anorthoa munda	GCA_945859665.1	ilAnoMund1.1	NA	938645429	Chromosome	CAMAOL01	14168957	32402751	NA	NA	NA	NA
Anthidium xuezhongi	GCA_022405125.1	ASM2240512v1	NA	189140731	Chromosome	JAHHWS01	6536466	12529609	NA	NA	NA	NA
Anthocharis cardamines	GCA_905404175.1	ilAntCard3.1	NA	359601502	Chromosome	CAJQEZ01	6265090	12507586	NA	NA	NA	NA
Anthonomus grandis grandis	GCF_022605725.1	icAntGran1.3	NCBI Anthonomus grandis grandis Annotation Release 100	697452952	Chromosome	JAKYJU02	6865999	36454210	0.98352164	0.96280605	0.020715632	0.0032956686
Anthophora plumipes	GCA_951804975.1	iyAntPlum1.1	NA	669955111	Chromosome	CATORF01	7034000	13921600	NA	NA	NA	NA
Anticlea derivata	GCA_947579855.1	ilAntDeri1.1	NA	355803668	Chromosome	CANPUU01	7458010	12706007	NA	NA	NA	NA
Antitype chi	GCA_947359405.1	ilAntChix2.1	NA	632202931	Chromosome	CANAHZ01	10376138	21733341	NA	NA	NA	NA
Apamea anceps	GCA_951799955.1	ilApaAnce1.1	NA	615777381	Chromosome	CATOHH01	9454351	21318160	NA	NA	NA	NA
Apamea crenata	GCA_949629185.1	ilApaCren1.1	NA	580431227	Chromosome	CATIVR01	10580571	19365870	NA	NA	NA	NA
Apamea epomidion	GCA_947507525.1	ilApaEpom1.1	NA	624644460	Chromosome	CANNPZ01	10791849	20943201	NA	NA	NA	NA
Apamea monoglypha	GCA_911387795.2	ilApaMono1.2	NA	575666810	Chromosome	CAJVQS02	9140809	19918846	NA	NA	NA	NA
Apamea sordens	GCA_945859715.1	ilApaSord1.1	NA	614313245	Chromosome	NA	21033426	21259203	NA	NA	NA	NA
Apeira syringaria	GCA_934044485.1	ilApeSyri1.1	NA	544428085	Chromosome	CAKOGW01	20999187	20999187	NA	NA	NA	NA
Aphelinus atriplicis	GCA_020882685.1	ARS_Aatr_GLS1.0	NA	340293176	Chromosome	JAJGQD01	5244818	74345642	NA	NA	NA	NA
Aphelinus certus	GCA_020882725.1	ARS_Acer_aS1	NA	333501216	Chromosome	JAJGXB01	29487	54006183	NA	NA	NA	NA
Aphidius gifuensis	GCF_014905175.1	ASM1490517v1	NCBI Aphidius gifuensis Annotation Release 100	156944493	Chromosome	JACMRX01	3929594	27481583	0.9399099	0.90168583	0.038224004	0.0045067603
Aphidoletes aphidimyza	GCA_030463065.1	ASM3046306v1	NA	191431736	Chromosome	JACCIW01	1214705	46847481	NA	NA	NA	NA
Aphis gossypii	GCF_020184175.1	ASM2018417v2	NCBI Aphis gossypii Annotation Release 101	334855424	Chromosome	JAGTJE01	3973335	89127860	0.9912351	0.9768924	0.014342629	0.00039840638
Aphrophora alni	GCA_963513935.1	ihAphAlni3.1	NA	1781497363	Chromosome	CAUPSG01	1334000	133089614	NA	NA	NA	NA
Apis cerana	GCF_029169275.1	AcerK_1.0	GCF_029169275.1-RS_2023_12	223040589	Chromosome	JAJTJB01	13386827	13386827	0.9871474	0.98597896	0.0011684193	0.0021699215
Apis mellifera	GCF_003254395.2	Amel_HAv3.1	NCBI Apis mellifera Annotation Release 104	225234541	Chromosome	QIUM02	5382476	13619445	0.9878151	0.9863128	0.0015022533	0.003338341
Aplocera efformata	GCA_921293045.1	ilAplEffo1.1	NA	349483148	Chromosome	CAKLCP01	12527553	12527553	NA	NA	NA	NA
Apocheima hispidaria	GCA_947579745.1	ilApoHisp1.1	NA	419690830	Chromosome	CANPUS01	6948216	15642102	NA	NA	NA	NA
Apoda limacodes	GCA_946406115.1	ilApoLima1.1	NA	800335453	Chromosome	CAMJKE01	15913142	33043310	NA	NA	NA	NA
Apoderus coryli	GCA_911728435.2	icApoCory1.2	NA	428056372	Chromosome	CAJVRQ02	15031106	23694900	NA	NA	NA	NA
Apolygus lucorum	GCA_009739505.2	ASM973950v2	Annotation submitted by Agricultural Genomics Institute at Shenzhen	1023618409	Chromosome	WIXP02	783891	68132828	NA	NA	NA	NA
Apomyelois bistriatella	GCA_947044815.1	ilApoBist1.1	NA	389556621	Chromosome	NA	13351333	13669180	NA	NA	NA	NA
Aporia crataegi	GCA_912999735.1	ilApoCrat1.1	NA	229678889	Chromosome	NA	9626953	9626953	NA	NA	NA	NA
Aporophyla lueneburgensis	GCA_932294355.1	ilApoLuen1.1	NA	978291914	Chromosome	CAKOAL01	20064200	32091479	NA	NA	NA	NA
Aporophyla nigra	GCA_947507805.1	ilApoNigr3.1	NA	736874160	Chromosome	CANNRW01	11875565	24958797	NA	NA	NA	NA
Apotomis betuletana	GCA_932273695.1	ilApoBetu1.1	NA	684224795	Chromosome	CAKNZM01	12393000	24873308	NA	NA	NA	NA
Apotomis capreana	GCA_947623375.1	ilApoCapr1.1	NA	743215662	Chromosome	CANQKS01	5041000	27898245	NA	NA	NA	NA
Apotomis turbidana	GCA_905147355.2	ilApoTurb1.2	NA	720450266	Chromosome	CAJHVK02	13785672	27109628	NA	NA	NA	NA
Aproaerema taeniolella	GCA_949987775.1	ilAprTaen1.1	NA	636600098	Chromosome	CATLJT01	950877	20393386	NA	NA	NA	NA
Aquatica leii	GCA_035610365.1	HAU_Aqlei_1.0	Annotation submitted by Huazhong Agricultural University	1036906664	Chromosome	JARPUR01	10806843	125648631	NA	NA	NA	NA
Aradus depressus	GCA_963662175.1	ihAraDepr1.1	NA	697721168	Chromosome	CAVLEL01	2718000	48563729	NA	NA	NA	NA
Archips crataeganus	GCA_947859365.1	ilArcCraa1.1	NA	626907041	Chromosome	NA	8231938	21612927	NA	NA	NA	NA
Archips xylosteana	GCA_947563465.1	ilArcXylo1.1	NA	650594549	Chromosome	CANOAX01	20368662	22404545	NA	NA	NA	NA
Argiope bruennichi	GCF_947563725.1	qqArgBrue1.1	GCF_947563725.1-RS_2023_05	1778384155	Chromosome	CANOBD01	13170000	139055214	0.99522835	0.93149287	0.063735515	0.0006816633
Argynnis bischoffii washingtonia	GCA_033884665.1	Smor.assembly.v1.0	NA	452557211	Chromosome	JAEMGE01	15666390	15666390	NA	NA	NA	NA
Argyresthia albistria	GCA_963457715.1	ilArgAlbi2.1	NA	370518547	Chromosome	CAUOQF01	399914	12180910	NA	NA	NA	NA
Argyresthia goedartella	GCA_949825045.1	ilArgGoed1.1	NA	1108801089	Chromosome	CATKWH01	11054590	36986452	NA	NA	NA	NA
Aricia agestis	GCF_905147365.1	ilAriAges1.1	NCBI Aricia agestis Annotation Release 100	435265205	Chromosome	CAJHVJ01	17774651	19030843	0.9805146	0.97597426	0.0045402953	0.0009458948
Aricia artaxerxes	GCA_937612035.1	ilAriArta2.1	NA	458481091	Chromosome	CALLYF01	14806121	20114245	NA	NA	NA	NA
Armigeres subalbatus	GCA_024139115.2	GZ_Asu_2	NA	1335741332	Chromosome	JAMXBT02	2070622	430149658	NA	NA	NA	NA
Artemia franciscana	GCA_032884065.1	ASM3288406v1	Annotation submitted by Korea University	1270721945	Chromosome	JAVRJZ01	354516	48312810	NA	NA	NA	NA
Artemia sinica	GCA_027921565.1	ASM2792156v1	NA	1701023953	Chromosome	JAPEVW01	1689053	67194031	NA	NA	NA	NA
Aspidapion aeneum	GCA_963576565.1	icAspAene1.1	NA	1286164511	Chromosome	CAUYVT01	3520329	125843654	NA	NA	NA	NA
Asteroscopus sphinx	GCA_949699075.1	ilAstSphi1.1	NA	857339802	Chromosome	CATIWT01	9585201	29090398	NA	NA	NA	NA
Atethmia centrago	GCA_905333075.3	ilAteCent1.3	NA	926639817	Chromosome	CAJOSX03	26605457	31773998	NA	NA	NA	NA
Athalia rosae	GCF_917208135.1	iyAthRosa1.1	NCBI Athalia rosae Annotation Release 103	171955050	Chromosome	CAKJPL01	7096104	25530711	0.98881656	0.9844767	0.004339843	0.0030045067
Atherix ibis	GCA_958298945.1	idAthIbis2.1	NA	670404502	Chromosome	CATQJD01	6552895	107694213	NA	NA	NA	NA
Athetis lepigone	GCA_033675125.1	ASM3367512v1	NA	612163899	Chromosome	JAWMCH01	2267078	20909485	NA	NA	NA	NA
Athrips mouffetella	GCA_947532105.1	ilAthMouf1.1	NA	869715962	Chromosome	CANNWQ01	9643536	29779897	NA	NA	NA	NA
Athripsodes cinereus	GCA_947579605.1	iiAthCine2.1	NA	716242550	Chromosome	CANPUW01	948465	29754657	NA	NA	NA	NA
Augochlora pura	GCA_028453695.1	APUR_v2.2.0	NA	304361200	Chromosome	JAQQRM01	175533	26696440	NA	NA	NA	NA
Augochlorella aurata	GCA_028455555.1	AAUR_v2.2.0	NA	350195836	Chromosome	JAQQRN01	40290	13236083	NA	NA	NA	NA
Autographa gamma	GCA_905146925.1	ilAutGamm1.1	NA	373051863	Chromosome	CAJHUD01	11185469	12167202	NA	NA	NA	NA
Autographa pulchrina	GCA_905475315.1	ilAutPulc1.1	NA	426225690	Chromosome	CAJQGB01	9609940	13453062	NA	NA	NA	NA
Baccha elongata	GCA_951217065.1	idBacElon1.1	NA	608585089	Chromosome	CATNUY01	3383207	92425898	NA	NA	NA	NA
Bacillus rossius redtenbacheri	GCA_032445375.1	Brsri_v3	NA	1605073380	Chromosome	JASMSR01	5084116	84311336	NA	NA	NA	NA
Bactericera cockerelli	GCA_024516035.1	ASM2451603v1	NA	567428061	Chromosome	JAMCCL01	420357	41634607	NA	NA	NA	NA
Bactrocera correcta	GCA_027475135.1	ASM2747513v1	NA	702652060	Chromosome	JAPZAG01	221906	100634671	NA	NA	NA	NA
Bactrocera dorsalis	GCF_023373825.1	ASM2337382v1	NCBI Bactrocera dorsalis Annotation Release 103	530310706	Chromosome	JAKCWC01	1523498	93297747	0.98995435	0.98356164	0.006392694	0.00152207
Bactrocera neohumeralis	GCF_024586455.1	APGP_CSIRO_Bneo_wtdbg2-racon-allhic-juicebox.fasta_v2	NCBI Bactrocera neohumeralis Annotation Release 100	577326612	Chromosome	JAMJQZ01	986177	78989042	0.9881278	0.982344	0.005783866	0.00152207
Bactrocera tryoni	GCF_016617805.1	CSIRO_BtryS06_freeze2	NCBI Bactrocera tryoni Annotation Release 100	570642875	Chromosome	VWMZ01	350910	81886338	0.9920852	0.9805175	0.011567732	0.00304414
Balanococcus diminutus	GCA_959613365.1	ihBalDimi2.1	NA	313093071	Chromosome	NA	6650884	63275295	NA	NA	NA	NA
Bedellia somnulentella	GCA_963576735.1	ilBedSomn2.1	NA	549020378	Chromosome	CAUYWD01	608000	18310260	NA	NA	NA	NA
Bellardia bayeri	GCA_950370525.1	idBelBaye1.1	NA	551738483	Chromosome	CATNUC01	6993595	103251160	NA	NA	NA	NA
Bellardia pandia	GCA_916048285.2	idBelPand1.2	NA	617022296	Chromosome	CAJZHU02	31809086	111823772	NA	NA	NA	NA
Belonocnema kinseyi	GCF_010883055.1	B_treatae_v1	NCBI Belonocnema kinseyi Updated Annotation Release 100.20220217	1538686255	Chromosome	JAAEHM01	19588	150973230	0.93089634	0.92021364	0.010682691	0.017192455
Bembecia ichneumoniformis	GCA_910589475.2	ilBemIchn1.2	NA	511395034	Chromosome	CAJUUH02	15603170	18823830	NA	NA	NA	NA
Beris chalybata	GCA_949128065.1	idBerChal2.1	NA	541854208	Chromosome	CASBRN01	12861354	142415298	NA	NA	NA	NA
Beris morrisii	GCA_951812415.1	idBerMorr1.1	NA	613260680	Chromosome	CATOSH01	6675420	163701312	NA	NA	NA	NA
Bibio marci	GCA_910594885.2	idBibMarc1.1	NA	340009463	Chromosome	NA	44910499	54570542	NA	NA	NA	NA
Bicyclus anynana	GCF_947172395.1	ilBicAnyn1.1	GCF_947172395.1-RS_2022_12	457159770	Chromosome	CAMWEB01	1166575	17439807	0.99035186	0.9801362	0.010215664	0.00075671583
Biston betularia	GCA_905404145.2	ilBisBetu1.2	NA	404509252	Chromosome	CAJQEU02	14013682	14733994	NA	NA	NA	NA
Biston stratarius	GCA_950106695.1	ilBisStrt2.1	NA	424040930	Chromosome	CATNNB01	9257131	31208321	NA	NA	NA	NA
Blastobasis adustella	GCA_907269095.1	ilBlaAdus2.1	NA	557424730	Chromosome	CAJSME01	17994227	19379192	NA	NA	NA	NA
Blastobasis lacticolella	GCA_905147135.1	ilBlaLact1.1	NA	577068156	Chromosome	CAJHUS01	11597587	20548006	NA	NA	NA	NA
Blera fallax	GCA_946965025.1	idBleFall4.1	NA	461821444	Chromosome	CAMPTQ01	5586187	79067313	NA	NA	NA	NA
Blomia tropicalis	GCA_029204025.1	ASM2920402v1	Annotation submitted by The Affiliated Wuxi People's Hospital of Nanjing Medical University	64772007	Chromosome	JAPWDV01	8000912	15739378	NA	NA	NA	NA
Boloria euphrosyne	GCA_951802675.2	ilBolEuph2.2	NA	400436497	Chromosome	CATOQK02	9201020	13609687	NA	NA	NA	NA
Boloria selene	GCA_905231865.2	ilBolSele5.2	NA	399902484	Chromosome	NA	13401531	13620786	NA	NA	NA	NA
Bombus affinis	GCF_024516045.1	iyBomAffi1.2	NCBI Bombus affinis Annotation Release 100	365123313	Chromosome	JALLPS01	3123606	12331690	0.9904857	0.98664665	0.0038390919	0.0008345852
Bombus breviceps	GCA_014825925.1	ASM1482592v1	NA	248124274	Chromosome	JACXIW01	1044356	14710816	NA	NA	NA	NA
Bombus campestris	GCA_905333015.3	iyBomCamp1.3	NA	275239257	Chromosome	CAJOSK03	6166019	12249729	NA	NA	NA	NA
Bombus haemorrhoidalis	GCA_014825975.1	ASM1482597v1	NA	240538686	Chromosome	JACXIS01	874667	15088228	NA	NA	NA	NA
Bombus hortorum	GCA_905332935.1	iyBomHort1.1	NA	296297395	Chromosome	CAJOSO01	10578496	17016242	NA	NA	NA	NA
Bombus huntii	GCF_024542735.1	iyBomHunt1.1	NCBI Bombus huntii Annotation Release 100	317402180	Chromosome	JANIEZ01	9270999	17546577	0.98664665	0.9836421	0.0030045067	0.0018360874
Bombus hypnorum	GCA_911387925.2	iyBomHypn1.2	NA	297334159	Chromosome	CAJVQY02	11592071	24264022	NA	NA	NA	NA
Bombus ignitus	GCA_014825875.1	ASM1482587v1	NA	242565149	Chromosome	JACXIR01	714304	15187013	NA	NA	NA	NA
Bombus opulentus	GCA_034509555.1	ASM3450955v1	NA	234159873	Chromosome	JASFAI01	747369	15256969	NA	NA	NA	NA
Bombus pascuorum	GCF_905332965.1	iyBomPasc1.1	GCF_905332965.1-RS_2023_11	307548333	Chromosome	CAJOSQ01	8974029	17556731	0.99098647	0.98681355	0.004172926	0.0015022533
Bombus pratorum	GCA_930367275.1	iyBomPrat1.1	NA	285050844	Chromosome	CAKNEW01	8533403	16494161	NA	NA	NA	NA
Bombus pyrosoma	GCF_014825855.1	ASM1482585v1	NCBI Bombus pyrosoma Annotation Release 100	254804690	Chromosome	JACXIN01	781044	15222711	0.989985	0.98748124	0.0025037557	0.0026706727
Bombus sylvestris	GCA_911622165.2	iyBomSyle1.2	NA	302565711	Chromosome	CAJVRE02	5862009	12445291	NA	NA	NA	NA
Bombus terrestris	GCF_910591885.1	iyBomTerr1.2	NCBI Bombus terrestris Annotation Release 103	392962041	Chromosome	CAJUYY02	6780370	14593050	0.98948425	0.9854782	0.004006009	0.0006676682
Bombus turneri	GCA_014825825.1	ASM1482582v1	NA	243111512	Chromosome	JACXIJ01	442685	9696427	NA	NA	NA	NA
Bombus vestalis	GCA_963556215.1	iyBomVest1.1	NA	280008802	Chromosome	CAUVYS01	3425147	11162444	NA	NA	NA	NA
Bombylius discolor	GCA_939192795.1	idBomDisc1.1	NA	279827877	Chromosome	CALNDU01	7369845	53173211	NA	NA	NA	NA
Bombylius major	GCA_932526495.1	idBomMajo1.1	NA	304311880	Chromosome	CAKOBA01	18803170	52534525	NA	NA	NA	NA
Bombyx mori	GCF_014905235.1	Bmori_2016v1.0	NCBI Bombyx mori Annotation Release 103	460334017	Chromosome	BHWX01	12201325	16796068	0.9892168	0.9791903	0.010026485	0.0018917896
Brachylomia viminalis	GCA_937001585.2	ilBraVimi1.2	NA	782229127	Chromosome	CAKZJQ02	20659211	26798213	NA	NA	NA	NA
Brachyopa scutellaris	GCA_949775065.1	idBraScut1.1	NA	587144669	Chromosome	CATKSD01	8818246	133158200	NA	NA	NA	NA
Brachypalpus laphriformis	GCA_945910035.1	idBraLaph1.1	NA	1071394021	Chromosome	CAMDTY01	18727380	306296502	NA	NA	NA	NA
Brachyptera putata	GCA_907164805.1	iBraPut3m.1	NA	436497185	Chromosome	NA	1512184	33200100	NA	NA	NA	NA
Brachypterus glaber	GCA_958510825.1	icBraGlab1.1	NA	648274617	Chromosome	CAUEHQ01	212382	55111238	NA	NA	NA	NA
Bradysia coprophila	GCF_014529535.1	BU_Bcop_v1	NCBI Bradysia coprophila Annotation Release 100	309728657	Chromosome	VSDI01	2330419	6790317	0.9695586	0.9315069	0.03805175	0.001826484
Brassicogethes aeneus	GCA_921294245.1	PGI_MELIAE_v1	Annotation submitted by ROTHAMSTED RESEARCH	585278335	Chromosome	NA	24416959	61642216	NA	NA	NA	NA
Brenthis daphne	GCA_947093115.1	ES_BD_1141.v2_0	NA	419103165	Chromosome	CAMUPN01	13350086	30554926	NA	NA	NA	NA
Brenthis hecate	GCA_951806755.1	ES_BH_1412.v2_0	NA	408758099	Chromosome	CATORS01	5856742	12785427	NA	NA	NA	NA
Brenthis ino	GCA_921882275.1	SP_BI_364.v2_0	Annotation submitted by UNIVERSITY OF EDINBURGH	411873249	Chromosome	CAKLHF01	9585547	29515433	NA	NA	NA	NA
Bruchidius siliquastri	GCA_949316355.1	icBruSili1.1	NA	375568116	Chromosome	CASGFI01	7036267	39857073	NA	NA	NA	NA
Buathra laborator	GCA_934046635.1	iyBuaLabo1.1	NA	329895160	Chromosome	CAKOHB01	10417199	17025623	NA	NA	NA	NA
Cabera pusaria	GCA_954871355.1	ilCabPusa1.1	NA	794278471	Chromosome	CATOZX01	7639996	27510719	NA	NA	NA	NA
Calamotropha paludella	GCA_927399485.1	ilCalPalu1.1	NA	742465520	Chromosome	CAKMJK01	23859661	26936083	NA	NA	NA	NA
Caligus rogercresseyi	GCA_013387185.1	ASM1338718v1	Annotation submitted by Universidad de Concepcion	478201101	Chromosome	NA	38017	27802916	NA	NA	NA	NA
Callimorpha dominula	GCA_949752705.1	ilCalDomi2.1	NA	658124648	Chromosome	CATKHP01	9439834	24103837	NA	NA	NA	NA
Callinectes sapidus	GCA_020233015.1	Csap_IMET_v1	NA	997978898	Chromosome	JAHFWG01	9310	18846596	NA	NA	NA	NA
Calliopum simillimum	GCA_951812925.1	idCalSimi1.1	NA	690496230	Chromosome	CATOTO01	1796794	124334187	NA	NA	NA	NA
Calliphora vicina	GCA_958450345.1	idCalVici1.1	NA	706524439	Chromosome	CAUDLU01	35250151	131702511	NA	NA	NA	NA
Calliphora vomitoria	GCA_942486065.2	idCalVomi1.2	NA	707626003	Chromosome	CALNXL02	14560000	130622763	NA	NA	NA	NA
Callitettix versicolor	GCA_022606455.1	ASM2260645v1	NA	974958395	Chromosome	JAJIZJ01	5631972	98118892	NA	NA	NA	NA
Campaea margaritaria	GCA_912999815.1	ilCamMarg1.1	NA	335209595	Chromosome	NA	11935323	12093622	NA	NA	NA	NA
Campoletis raptor	GCA_948107755.1	iyCamRapt1.1	NA	218598667	Chromosome	CANUFJ01	2186664	18621092	NA	NA	NA	NA
Camptogramma bilineatum	GCA_958496255.1	ilCamBiln1.1	NA	442678261	Chromosome	CAUEGS01	16300188	16753518	NA	NA	NA	NA
Cantharis flavilabris	GCA_949152465.1	icCanFlav1.1	NA	348287367	Chromosome	CASCJT01	10505090	47548398	NA	NA	NA	NA
Cantharis lateralis	GCA_963170105.1	icCanLate1.1	NA	332179060	Chromosome	CAUJGK01	10697386	43798968	NA	NA	NA	NA
Cantharis nigra	GCA_958510845.1	icCanNigr2.1	NA	397796713	Chromosome	CAUEHM01	10907000	41397323	NA	NA	NA	NA
Cantharis rufa	GCA_947369205.1	icCanRufa1.1	NA	355314269	Chromosome	CANBKR01	10477904	50306085	NA	NA	NA	NA
Cantharis rustica	GCA_911387805.1	icCanRust1.1	NA	445917632	Chromosome	CAJVQO01	17823022	57811309	NA	NA	NA	NA
Capitulum mitella	GCA_030062745.1	ASM3006274v1	NA	477053020	Chromosome	NA	1800705	31794967	NA	NA	NA	NA
Carabus problematicus	GCA_963422195.1	icCarProb1.1	NA	253953210	Chromosome	CAUJRV01	4259000	17524069	NA	NA	NA	NA
Caradrina clavipalpis	GCA_932526535.1	ilCarClav1.1	NA	474181573	Chromosome	NA	16821581	16821581	NA	NA	NA	NA
Caradrina kadenii	GCA_947462355.1	ilCarKade1.1	NA	425987072	Chromosome	CANHQF01	15330137	15330137	NA	NA	NA	NA
Carcina quercana	GCA_910589575.2	ilCarQuer1.2	NA	408882264	Chromosome	CAJUUD02	13030025	15733321	NA	NA	NA	NA
Carcinoscorpius rotundicauda	GCA_011833715.1	IMCB_Crot_1.0	NA	1668682064	Chromosome	VWRL01	7608042	102344000	NA	NA	NA	NA
Carpatolechia fugitivella	GCA_951230895.1	ilCarFugi1.1	NA	493070205	Chromosome	CATNWD01	1029615	17187121	NA	NA	NA	NA
Carposina sasakii	GCA_014607495.2	ASM1460749v2	NA	399040036	Chromosome	NA	2597711	14388832	NA	NA	NA	NA
Carterocephalus palaemon	GCA_944567765.1	ilCarPala2.1	NA	394522428	Chromosome	CALYMH01	13129920	13897380	NA	NA	NA	NA
Cartodere bifasciata	GCA_963920755.1	icCarBifa1.1	NA	178078183	Chromosome	CAWUCL01	3482428	20851529	NA	NA	NA	NA
Cataglyphis hispanica	GCF_021464435.1	ULB_Chis1_1.0	NCBI Cataglyphis hispanica Annotation Release 100	206388925	Chromosome	JAJUXC01	7954289	7954289	0.99382406	0.9893173	0.0045067603	0.0010015023
Catocala fraxini	GCA_930367265.1	ilCatFrax1.1	NA	780586440	Chromosome	CAKNFB01	26797716	27836421	NA	NA	NA	NA
Catocala nupta	GCA_963675205.1	ilCatNupt1.1	NA	930383026	Chromosome	CAVLYJ01	11316672	31349327	NA	NA	NA	NA
Catocala sponsa	GCA_963564715.1	ilCatSpon1.1	NA	803653718	Chromosome	CAUXCB01	13916875	27089523	NA	NA	NA	NA
Catoptria pinella	GCA_963556745.1	ilCatPine1.1	NA	386880875	Chromosome	CAUWAJ01	12851823	13616000	NA	NA	NA	NA
Celastrina argiolus	GCA_905187575.2	ilCelArgi3.2	NA	499114119	Chromosome	CAJJIP02	7710655	20425925	NA	NA	NA	NA
Cenopis cana	GCA_951800055.1	ilEucCana1.1	NA	580336845	Chromosome	CATOHG01	16736627	19939996	NA	NA	NA	NA
Ceraclea dissimilis	GCA_963576895.1	iiCerDiss1.1	NA	452735462	Chromosome	CAUYWX01	9574340	19172844	NA	NA	NA	NA
Ceramica pisi	GCA_963859965.1	ilCerPisi1.1	NA	732699946	Chromosome	CAWLEM01	13539627	24874717	NA	NA	NA	NA
Cerastis leucographa	GCA_963082945.1	ilCerLeuc1.1	NA	637492715	Chromosome	CAUJBK01	13373472	21426090	NA	NA	NA	NA
Cerastis rubricosa	GCA_949152445.1	ilCerRubr1.1	NA	678693941	Chromosome	CASCJY01	11020799	23337995	NA	NA	NA	NA
