# Supplementary material for: Double trouble: two retrotransposons triggered a cascade of invasions in Drosophila species within the last 50 years
Source: Nat Commun. 2025 Jan 9;16:516. doi: 10.1038/s41467-024-55779-6 (PMC11718211; doi:10.1038/s41467-024-55779-6)
Supplement: Supplementary file 8 — Supplementary Dataset 7 [file 41467_2024_55779_MOESM8_ESM.xlsx]

## Sheet: Sheet 1
file	te	contig	start	end	strand	SW	similarity (SW prop)	pident	length_prop
A.communis.fa	PPI251	contig_1409_1	92121	92276	+	359	0.013323931116389548	64.74	0.05
A.communis.fa	Shellder	contig_1336_1	23410	26694	+	7421	0.12335233789331959	69.48	0.5
A.communis.fa	Spoink	contig_839_1	191949	194209	C	7871	0.16177498252969952	72.96	0.43
A.mariae.fa	PPI251	contig_1221_1	1000948	1001076	C	255	0.009464073634204276	65.89	0.04
A.mariae.fa	Shellder	contig_1168_1	484017	486005	+	5695	0.0946626552085238	73.1	0.3
A.mariae.fa	Spoink	contig_101_1	68925	70608	C	4461	0.09168824762609447	69.72	0.32
A.minor.fa	Shellder	contig_3223_1	30325	32746	+	7158	0.11898073502767574	72.14	0.36
A.minor.fa	Spoink	contig_958_1	29460	31239	+	3638	0.07477288609364081	68.19	0.34
C.amoena.fa	PPI251	contig_4335_1	69658	71105	+	2119	0.07864459619952494	67.32	0.5
C.amoena.fa	Shellder	contig_700_1	367284	368441	+	2112	0.03510579943817423	67.58	0.17
C.amoena.fa	Spoink	contig_2405_1	983	3915	C	6477	0.1331236897274633	70.13	0.56
C.caudatula.fa	PPI251	contig_23_1	7815437	7816352	+	987	0.036631532066508314	64.95	0.31
C.caudatula.fa	Shellder	contig_62_1	2656	4994	C	3334	0.05541796180249663	67.14	0.35
C.caudatula.fa	Spoink	contig_83_1	725936	726142	+	472	0.009701155095161755	69.46	0.04
C.costata.fa	PPI251	JAECWU010000466.1	157522	158965	C	3300	0.12247624703087887	69.38	0.5
C.costata.fa	Shellder	JAECWU010000127.1	34029349	34030584	C	2119	0.035222153887069695	67.53	0.19
C.costata.fa	Spoink	JAECWU010000052.1	1099128	1101627	C	5182	0.1065071730998479	67.18	0.48
C.indagator.fa	Shellder	contig_995_1	105939	108512	C	5662	0.09411412709230232	70.56	0.39
C.indagator.fa	Spoink	contig_921_1	770601	772374	C	3353	0.0689151971060961	69.15	0.34
C.procnemis.fa	PPI251	contig_4	4716859	4717077	+	279	0.01035480997624703	64.79	0.07
C.procnemis.fa	Shellder	contig_26	60302379	60303498	+	2289	0.03804790478881667	68.83	0.17
C.procnemis.fa	Shellder	contig_26	60319781	60320900	+	2289	0.03804790478881667	68.83	0.17
C.procnemis.fa	Spoink	contig_26	13202589	13202755	+	292	0.006001562050396678	87.36	0.03
D.acutilabella.fa	PPI251	contig_20	26977412	26979821	C	6265	0.2325192992874109	72.77	0.83
D.acutilabella.fa	Shellder	contig_50	1626667	1628240	C	8507	0.1414038995362444	84.89	0.24
D.acutilabella.fa	Spoink	contig_9	372808	374809	C	9606	0.1974349488222962	80.24	0.38
D.aff.chauv..fa	PPI251	JAEIGO010000960.1	325782	327805	+	5182	0.1923248218527316	71.74	0.7
D.aff.chauv..fa	Shellder	JAEIGO010000961.1	2765147	2766372	C	1933	0.03213044995927594	67.96	0.18
D.aff.chauv..fa	Spoink	JAEIGO010000728.1	728058	732607	C	22972	0.47215028569079626	79.81	0.87
D.affinis.fa	PPI251	contig_26	706810	709702	C	8923	0.33116834916864607	74.27	0.99
D.affinis.fa	Shellder	contig_55	135415	136527	+	1651	0.02744302787520154	67.38	0.17
D.affinis.fa	Spoink	contig_26	18691	23175	+	20473	0.4207876022526411	77.87	0.86
D.aldrichi.fa	PPI251	contig_110	557859	557953	C	263	0.009760985748218527	69.47	0.03
D.aldrichi.fa	Shellder	contig_7	1313827	1319545	C	32220	0.5355629062016921	83.08	0.86
D.aldrichi.fa	Spoink	contig_516	1782811	1787193	C	17534	0.36038146914950464	75.82	0.84
D.algonquin.fa	PPI251	contig_3826_1	3901	6787	+	8760	0.3251187648456057	73.95	0.99
D.algonquin.fa	Shellder	contig_2890_1	42314	43428	C	1665	0.02767573677299247	65.84	0.17
D.algonquin.fa	Spoink	contig_3271_1	67048	71497	+	20585	0.4230895712582727	78.34	0.85
D.ambigua.fa	PPI251	JAECWS010000002.1	16755395	16758319	+	8543	0.31706502375296913	73.2	2024-01-01
D.ambigua.fa	Shellder	JAECWS010000006.1	18666	19780	C	1741	0.02893901364671465	67.59	0.17
D.ambigua.fa	Shellder	JAECWS010000148.1	32914	34028	+	1741	0.02893901364671465	67.59	0.17
D.ambigua.fa	Spoink	JAECWS010000099.1	648091	650749	C	5508	0.11320754716981132	67.92	0.51
D.americana.fa	PPI251	JAECXQ010000444.1	31543843	31543881	C	226	0.008387767220902613	86.83	0.01
D.americana.fa	Shellder	JAECXQ010000330.1	213002	214114	C	1597	0.026545436412293677	66.95	0.17
D.americana.fa	Spoink	JAECXQ010000017.1	30891	32555	+	7150	0.14695605705594605	79.09	0.32
D.ananassae.fa	PPI251	JAECYH010000336.1	131446	131603	C	248	0.009204275534441805	78.71	0.05
D.ananassae.fa	Shellder	JAECYH010000173.1	477148	478453	C	2595	0.04313425641196124	67.16	0.2
D.ananassae.fa	Spoink	JAECYH010000679.1	2041846	2045894	+	18039	0.37076088296954	78.62	0.78
D.anceps.fa	Shellder	contig_210	5	6641	+	59205	0.9841093066937052	99.41	1
D.anceps.fa	Spoink	contig_176	372529	377362	+	36957	0.7595881119743495	94.72	0.93
D.anomalata.fa	PPI251	contig_1459	70197	70354	+	323	0.011987826603325416	79.37	0.05
D.anomalata.fa	Shellder	contig_1731	2304306	2305610	C	2766	0.04597662937783614	67.65	0.2
D.anomalata.fa	Spoink	contig_2163	12998	17041	+	18424	0.3786739014263987	78.9	0.78
D.anomalipes.fa	PPI251	contig_163_1	32365225	32365369	+	297	0.011022862232779098	73.76	0.05
D.anomalipes.fa	Shellder	contig_297_1	8180170	8180266	+	553	0.009192001462741644	86.76	0.01
D.anomalipes.fa	Spoink	contig_99_1	11686	11893	+	280	0.005754922514079007	69.99	0.04
D.anomelani.fa	PPI251	contig_36	768487	770834	+	5003	0.1856814133016627	70.88	0.81
D.anomelani.fa	Shellder	contig_133	134542	135943	C	3115	0.05177772975848141	69.65	0.21
D.anomelani.fa	Spoink	contig_157	729210	734254	C	23912	0.49147038270234716	79.93	0.97
D.arawakana.fa	PPI251	JAECWX010000635.1	4081991	4082319	+	786	0.029171615201900238	75.1	0.11
D.arawakana.fa	Shellder	JAECWX010000031.1	334343	335670	+	2916	0.04846993899702465	67.71	0.2
D.arawakana.fa	Spoink	JAECWX010000216.1	23425	26409	C	6871	0.1412216878365602	70.91	0.57
D.atripex.fa	PPI251	contig_63	9813830	9814003	+	603	0.02237975059382423	75.45	0.06
D.atripex.fa	Shellder	contig_56	312221	313525	+	2461	0.0409068998188195	67.21	0.2
D.atripex.fa	Spoink	contig_52	5543838	5548596	C	12022	0.2470917088009208	70.69	0.91
D.atroscutellata.fa	PPI251	contig_39_1	3009659	3009799	C	321	0.011913598574821853	65.96	0.05
D.atroscutellata.fa	Shellder	contig_125_1	5674	6894	C	1626	0.027027476272003456	65.59	0.18
D.austrosaltans.fa	PPI251	contig_100	996918	999849	C	23564	0.8745546318289786	96.5	2024-01-01
D.austrosaltans.fa	Shellder	contig_89	3177289	3181478	C	25221	0.4192250793703562	84.34	0.63
D.austrosaltans.fa	Spoink	contig_73	8355927	8359968	+	16151	0.331956262588893	74.8	0.77
D.basisetae.fa	PPI251	contig_276_1	1241443	1241527	C	266	0.009872327790973872	78.36	0.03
D.basisetae.fa	Shellder	contig_1_1	52321	53541	C	1383	0.02298831468891807	65.22	0.18
D.basisetae.fa	Spoink	contig_278_1	3426033	3426198	C	297	0.006104328523862375	70.99	0.03
D.biarmipes.fa	Shellder	ptg000008l	2289756	2290970	C	1702	0.028290753145725635	66.42	0.18
D.biarmipes.fa	Spoink	ptg000017l	5468178	5472348	+	10641	0.2187076088296954	69.28	0.8
D.bipectinata.fa	PPI251	JAECYF010000050.1	11312470	11314613	C	5323	0.19755789786223277	72.28	0.74
D.bipectinata.fa	Shellder	JAECYF010000003.1	9355631	9356942	+	2475	0.04113960871661043	67.08	0.2
D.bipectinata.fa	Spoink	JAECYF010000013.1	845	4964	+	11462	0.23558186377276277	70.01	0.79
D.birchii.fa	PPI251	contig_29	106731	108243	C	4329	0.160666567695962	70.79	0.52
D.birchii.fa	Shellder	contig_122	353545	354946	+	3382	0.05621582088063696	70.63	0.21
D.birchii.fa	Spoink	contig_49	54639	58720	C	10271	0.21110288979323386	70.01	0.78
D.bocqueti.fa	PPI251	JAECXF010000040.1	567582	570303	C	5898	0.2188984560570071	70.47	0.94
D.bocqueti.fa	Shellder	JAECXF010000022.1	193002	194228	+	1905	0.03166503216369409	67.52	0.18
D.bocqueti.fa	Spoink	JAECXF010000055.1	24	4077	+	21566	0.4432523533522424	79.96	0.78
D.borealis.fa	Shellder	contig_137	11935182	11936286	+	2023	0.03362643573078905	66.89	0.17
D.borealis.fa	Spoink	contig_303	516573	520974	+	19997	0.4110042339787068	78.35	0.84
D.bunnanda.fa	PPI251	contig_16	14332152	14334013	+	4508	0.16730997624703087	69.22	0.64
D.bunnanda.fa	Shellder	contig_33	349355	350466	C	1594	0.02649557021990991	67.38	0.17
D.bunnanda.fa	Spoink	contig_131	262553	266666	C	11171	0.22960085501705924	69.82	0.79
D.buzzatii.fa	PPI251	contig_409	606240	606343	C	241	0.008944477434679335	65.38	0.04
D.buzzatii.fa	PPI251	contig_412	2327138	2327241	C	241	0.008944477434679335	65.38	0.04
D.buzzatii.fa	Shellder	contig_409	158663	160643	+	12021	0.19981383288176727	85.67	0.3
D.buzzatii.fa	Spoink	contig_534	861738	865901	C	20453	0.4203765363587783	78.15	0.8
D.cardini.fa	PPI251	JAEIGM010000035.1	278114	279087	C	560	0.020783847980997625	65	0.33
D.cardini.fa	Shellder	JAEIGM010000031.1	59789	66420	+	57961	0.9634314589185685	99.53	1
D.cardini.fa	Spoink	JAEIGM010000446.1	18890	23630	+	40229	0.8268384922103013	96.88	0.91
D.carrolli.fa	PPI251	JAECXJ010000002.1	25002259	25004197	+	4910	0.18222980997624702	71.53	0.67
D.carrolli.fa	Shellder	JAECXJ010000300.1	1059051	1060168	+	1852	0.030784062764914147	64.97	0.17
D.carrolli.fa	Spoink	JAECXJ010000253.1	2044340	2048790	+	24221	0.49782135076252726	80.94	0.85
D.cognata.fa	Shellder	contig_1346_1	4890384	4891486	C	1717	0.028540084107644487	65.68	0.17
D.cognata.fa	Spoink	contig_1349_1	52010	52243	+	269	0.005528836272454474	67.72	0.04
D.colorata.fa	PPI251	contig_634_1	291581	291687	C	250	0.009278503562945368	65.42	0.04
D.colorata.fa	Shellder	contig_845_1	941892	942980	C	1620	0.026927743887235917	67.85	0.16
D.colorata.fa	Spoink	contig_209_1	82051	84777	C	6642	0.1365149833518313	69.57	0.52
D.conformis.fa	PPI251	contig_552_1	376034	376220	+	317	0.011765142517814726	65.06	0.06
D.conformis.fa	Shellder	contig_1372_1	1729873	1731129	+	1469	0.024417812203919483	64.77	0.19
D.conformis.fa	Spoink	contig_2014_1	5313468	5313693	C	319	0.00655650100711144	69.89	0.04
D.cracens.fa	Shellder	contig_1447_1	1280387	1281639	C	1897	0.0315320556506707	65.75	0.19
D.cracens.fa	Spoink	contig_115_1	3012910	3013135	C	255	0.005241090146750524	69.76	0.04
D.crucigera.fa	PPI251	contig_27_1	31642999	31643106	C	302	0.011208432304038004	74.53	0.04
D.crucigera.fa	Shellder	contig_23_1	634082	635302	+	1406	0.023370622163860308	64.94	0.18
D.crucigera.fa	Shellder	contig_23_1	650954	652174	C	1406	0.023370622163860308	64.94	0.18
D.crucigera.fa	Spoink	contig_26_1	2168	2332	C	288	0.0059193488716241215	70.81	0.03
D.cyrtoloma.fa	PPI251	contig_885	20856748	20856824	C	321	0.011913598574821853	77.92	0.03
D.cyrtoloma.fa	Shellder	contig_892	313	1569	+	1580	0.02626286132211898	65.54	0.19
D.cyrtoloma.fa	Spoink	contig_830	1391653	1391869	+	310	0.006371521354873186	70.83	0.04
D.demipolita.fa	Shellder	contig_461_1	8490	9604	C	1517	0.025215671282059805	63.88	0.17
D.differens.fa	PPI251	contig_45_1	196008	196088	C	333	0.01235896674584323	77.78	0.03
D.differens.fa	Shellder	contig_30_1	593498	594607	C	1365	0.022689117534615447	66.71	0.17
D.differens.fa	Spoink	contig_119_1	421017	421224	C	278	0.005713815924692728	69.65	0.04
D.dives.fa	Shellder	contig_215_1	2713823	2714936	C	1592	0.02646232609165406	65.51	0.17
D.dunni.fa	PPI251	JAECXC010003819.1	764700	765938	C	4362	0.16189133016627077	74.57	0.43
D.dunni.fa	Shellder	JAECXC010002836.1	1106	2247	C	2514	0.041787869217599444	68.24	0.17
D.dunni.fa	Spoink	JAECXC010002416.1	2730	5697	+	6286	0.1291980104410737	69.23	0.57
D.elegans.fa	PPI251	JAECXL010000160.1	1979	2569	C	1130	0.041938836104513065	70.88	0.2
D.elegans.fa	Shellder	JAECXL010000420.1	25739483	25740565	C	2204	0.03663502933794319	67.13	0.16
D.elegans.fa	Spoink	JAECXL010000102.1	668373	672806	C	23131	0.4754182595470054	80.46	0.85
D.emarginata.fa	PPI251	contig_160	125470	125953	C	913	0.03388509501187648	73.29	0.17
D.emarginata.fa	Shellder	contig_216	1540436	1543672	C	26833	0.44601984674456874	97.93	0.49
D.emarginata.fa	Spoink	contig_160	185520	189487	C	33605	0.6906934681629465	99.42	0.76
D.engyochracea.fa	PPI251	contig_8_1	4756085	4756232	C	300	0.011134204275534442	75.02	0.05
D.engyochracea.fa	Shellder	contig_218_1	204164	205384	+	1418	0.02357008693339539	65.03	0.18
D.engyochracea.fa	Spoink	contig_196_1	86249	86445	+	257	0.005282196736136803	69.27	0.04
D.eohydei.fa	Shellder	contig_28	4716546	4720098	+	31551	0.5244427453001114	99.44	0.54
D.eohydei.fa	Spoink	contig_70	9082574	9087122	C	18476	0.3797426727504419	75.98	0.87
D.equinoxialis.fa	PPI251	JAECWI010000147.1	52634	55539	+	24600	0.9130047505938242	99.35	1
D.equinoxialis.fa	Shellder	JAECWI010000416.1	418163	424806	C	55261	0.9185518857731753	96.79	1
D.equinoxialis.fa	Spoink	JAECWI010000243.1	8346	13005	+	42048	0.8642249352571217	99.61	0.89
D.ercepeae.fa	Shellder	JAECWL010000179.1	98734	99833	+	1735	0.028839281261947108	67.47	0.17
D.ercepeae.fa	Spoink	JAECWL010000023.1	59972	64517	+	22989	0.4724996917005796	80.28	0.87
D.erecta.fa	PPI251	JAEIGZ010000497.1	17930598	17930687	C	226	0.008387767220902613	77.63	0.03
D.erecta.fa	Shellder	JAEIGZ010000496.1	1072342	1073568	C	1997	0.03319426206346304	67.03	0.18
D.erecta.fa	Spoink	JAEIGZ010000011.1	2010603	2015164	+	21418	0.44021046573765776	80.12	0.87
D.eugracilis.fa	Shellder	JAECYE010001207.1	79485	82056	+	3082	0.051229201642259935	66.63	0.39
D.eugracilis.fa	Spoink	JAECYE010002086.1	41486	45167	+	8319	0.17098285855222592	69.74	0.71
D.ezoana.fa	Shellder	contig_64	1602098	1603216	C	2054	0.034141719718754675	67.64	0.17
D.ezoana.fa	Spoink	contig_163	147027	150085	C	14589	0.2998520162782094	79.17	0.59
D.falleni.fa	PPI251	contig_153	13598	14631	+	4751	0.17632868171021376	82.19	0.36
D.falleni.fa	Shellder	contig_190	191869	193272	C	2892	0.04807100945795449	68.51	0.21
D.falleni.fa	Spoink	contig_104	346500	350843	+	18283	0.375775886874666	78.78	0.83
D.ficusphila.fa	PPI251	JAECXK010000195.1	230957	232982	C	5480	0.20338479809976248	72.33	0.7
D.ficusphila.fa	Shellder	JAECXK010000157.1	14169	15454	C	2648	0.04401522581074118	66.12	0.19
D.ficusphila.fa	Spoink	JAECXK010000462.1	4264328	4269247	C	23090	0.47457557446458665	79.84	0.94
D.flavopinicola.fa	PPI251	contig_468_1	275306	276320	+	1213	0.04501929928741093	67.82	0.35
D.flavopinicola.fa	Shellder	contig_316_1	360752	362041	C	2718	0.04517877029969582	68.8	0.19
D.flavopinicola.fa	Spoink	contig_466_1	76640	77862	C	7500	0.15414971019854481	84.95	0.23
D.formosana.fa	PPI251	contig_546	193387	195325	+	5561	0.20639103325415678	72.14	0.67
D.formosana.fa	Shellder	contig_440	412460	413736	+	2465	0.04097338807533119	67.36	0.19
D.formosana.fa	Spoink	contig_368	375144	379726	C	22463	0.46168865869198833	79.43	0.88
D.fulvimacula.fa	Shellder	contig_156	256612	262797	C	51126	0.849819650604212	97.8	0.93
D.fulvimacula.fa	Spoink	contig_83	11451	15819	C	37185	0.7642742631643853	97.29	0.84
D.funebris.fa	Shellder	JAEIFK010000417.1	123921	125033	+	1746	0.029022123967354266	66.52	0.17
D.funebris.fa	Spoink	JAEIFK010000404.1	138220	142754	+	24147	0.4963004069552349	81.75	0.87
D.fungiperda.fa	Shellder	contig_103_1	53940	55091	C	1517	0.025215671282059805	66.31	0.17
D.fuyamai.fa	PPI251	JAECXW010000880.1	99126	101201	+	6136	0.22773159144893113	72.42	0.71
D.fuyamai.fa	Shellder	JAECXW010000155.1	11554379	11555598	+	2008	0.0333771047688702	66.48	0.18
D.fuyamai.fa	Spoink	JAECXW010000622.1	847041	851286	+	12049	0.24764664775763554	70.52	0.81
D.gaucha.fa	PPI251	contig_292	3896708	3896758	+	250	0.009278503562945368	92.16	0.02
D.gaucha.fa	Shellder	contig_233	71819	73067	C	2053	0.03412509765462675	67.97	0.19
D.gaucha.fa	Spoink	contig_136	52201	56971	C	40613	0.8347309573724668	96.78	0.91
D.glabriapex.fa	Shellder	contig_7_1	165062	166321	+	1437	0.023885906151825932	64.51	0.19
D.glabriapex.fa	Spoink	contig_29_1	350481	350546	+	226	0.004645044600649484	72.73	0.01
D.grimshawi.fa	PPI251	JAECXY010000059.1	599926	600033	+	314	0.011653800475059383	73.59	0.04
D.grimshawi.fa	Shellder	JAECXY010000059.1	258141	259361	+	1396	0.023204401522581075	64.86	0.18
D.grimshawi.fa	Spoink	JAECXY010000847.1	22087788	22088011	+	301	0.006186541702634932	69.76	0.04
D.gunungcola.fa	PPI251	000028F	713969	714652	C	1266	0.04698634204275534	71.3	0.23
D.gunungcola.fa	Shellder	000234F	28992	30067	+	2232	0.03710044713352504	68.18	0.16
D.gunungcola.fa	Spoink	000022F	1073759	1078122	C	21347	0.43875118181444484	80.04	0.84
D.hamatofila.fa	PPI251	contig_39	2020467	2020570	C	259	0.009612529691211402	69.23	0.04
D.hamatofila.fa	Shellder	contig_58	16075	17432	C	6777	0.11264772859493692	79.48	0.2
D.hamatofila.fa	Spoink	contig_1	946231	949503	+	17215	0.3538249681423932	79.16	0.63
D.hawaiiensis.fa	PPI251	contig_190_1	570333	570428	C	235	0.008721793349168646	72.64	0.03
D.hawaiiensis.fa	Shellder	contig_190_1	285403	286649	+	1506	0.02503282857665265	64.23	0.19
D.hawaiiensis.fa	Spoink	contig_78_1	13750	13914	C	370	0.007604719036461545	73.75	0.03
D.helvetica.fa	PPI251	contig_6143_1	159304	162173	+	13092	0.48589667458432306	81.28	0.99
D.helvetica.fa	Shellder	contig_6352_1	147977	149090	C	1578	0.026229617193863134	65.43	0.17
D.helvetica.fa	Spoink	contig_164_1	71496	73983	+	4766	0.09795700250750196	67.1	0.48
D.heteroneura.fa	PPI251	contig_917_1	29012	29082	C	255	0.009464073634204276	81.69	0.02
D.heteroneura.fa	Shellder	contig_818_1	484475	485695	C	1478	0.024567410781070793	64.17	0.18
D.heteroneura.fa	Spoink	contig_1265_1	1907703	1907910	C	278	0.005713815924692728	69.65	0.04
D.histrio.fa	PPI251	SUPER_X	17549223	17550967	+	4462	0.16560273159144892	71.58	0.6
D.histrio.fa	Shellder	SUPER_X	11654388	11655625	+	2749	0.04569405428766144	68.38	0.19
D.histrio.fa	Spoink	SUPER_X	11289094	11292899	+	18636	0.3830311999013442	80.48	0.73
D.immigrans.12.fa	PPI251	JAECXZ010001267.1	10751336	10753237	+	4820	0.1788895486935867	71.7	0.65
D.immigrans.12.fa	Shellder	JAECXZ010000928.1	55022	56325	C	2743	0.0455943219028939	67.81	0.2
D.immigrans.12.fa	Spoink	JAECXZ010000341.1	77243	80622	+	15783	0.32439265014181773	79.14	0.65
D.immigrans.k17.fa	PPI251	JAECXE010000002.1	4630148	4632101	C	5472	0.20308788598574823	71.96	0.67
D.immigrans.k17.fa	Shellder	JAECXE010001057.1	103907	105211	C	2814	0.04677448845597646	67.05	0.2
D.immigrans.k17.fa	Spoink	JAECXE010001116.1	477602	480977	C	15781	0.32435154355243145	79.08	0.65
D.imparisetae.fa	PPI251	contig_568_1	37639	37782	C	225	0.008350653206650831	63.89	0.05
D.imparisetae.fa	Shellder	contig_1185_1	5809	6922	+	1538	0.025564734628746196	65.47	0.17
D.imparisetae.fa	Spoink	contig_906_1	417234	417474	+	341	0.007008673490360505	69.68	0.05
D.incognita.fa	PPI251	contig_395_1	11604310	11604458	C	360	0.01336104513064133	69.18	0.05
D.incognita.fa	Shellder	contig_660_1	1317262	1318518	+	1533	0.02548162430810658	66.34	0.19
D.incognita.fa	Spoink	contig_988_1	626576	626686	C	283	0.0058165823981584245	87.39	0.02
D.infuscata.fa	PPI251	contig_1092_1	7729279	7729355	C	264	0.009798099762470308	72.73	0.03
D.infuscata.fa	Shellder	contig_1092_1	1564169	1565321	+	1663	0.027642492644736623	65.52	0.17
D.insularis.fa	PPI251	JAEIFP010000025.1	314777	316484	+	5184	0.19239904988123516	73.92	0.59
D.insularis.fa	Shellder	JAEIFP010000156.1	1000864	1005992	+	42879	0.7127374877412277	97.87	0.77
D.insularis.fa	Spoink	JAEIFP010001026.1	188975	193864	+	41821	0.8595593373617791	98.08	0.94
D.jambulina.fa	PPI251	JAECXH010000113.1	893116	895302	C	5212	0.19343824228028503	72.09	0.75
D.jambulina.fa	Shellder	JAECXH010000001.1	217829	219051	C	2168	0.036036635029337946	67.11	0.18
D.jambulina.fa	Spoink	JAECXH010000020.1	2884210	2888269	+	12087	0.24842767295597484	70.36	0.78
D.kambysellisi.fa	PPI251	contig_1239_1	405537	405617	+	303	0.011245546318289786	75.31	0.03
D.kambysellisi.fa	Shellder	contig_70_1	10582	11803	C	1561	0.025947042103688436	67.4	0.18
D.kanekoi.fa	Shellder	contig_577	6160659	6161908	C	1603	0.02664516879706122	65.99	0.19
D.kanekoi.fa	Spoink	contig_472	83440	87415	C	17352	0.3566407695153533	78.48	0.76
D.kikkawai.fa	PPI251	JAECXM010000410.1	4573095	4574391	+	3776	0.14014251781472684	70.66	0.45
D.kikkawai.fa	Shellder	JAECXM010000442.1	948635	950043	+	3470	0.057678562523894215	70.03	0.21
D.kikkawai.fa	Spoink	JAECXM010000281.1	1443405	1447586	C	10926	0.2245652978172401	70.9	0.8
D.kokeensis.fa	PPI251	contig_395_1	1411570	1411823	C	253	0.009389845605700713	62.3	0.09
D.kokeensis.fa	Shellder	contig_1379_1	15814732	15815963	C	1681	0.027941689799039243	64.9	0.19
D.kokeensis.fa	Spoink	contig_383_1	1	200	+	342	0.007029226785053644	67.68	0.04
D.kuntzei.fa	PPI251	contig_98_1	4519	5988	+	4693	0.17417606888361045	72.78	0.51
D.kuntzei.fa	Shellder	contig_1481_1	13173	14520	C	2917	0.048486561061152574	68.63	0.2
D.kuntzei.fa	Spoink	contig_2230_1	19544	22790	+	8216	0.16886586919883256	68.45	0.62
D.kurseongensis.fa	PPI251	JAECXX010000108.1	1763025	1765034	C	5067	0.18805671021377673	70.89	0.69
D.kurseongensis.fa	Shellder	JAECXX010000120.1	4512104	4513220	+	1795	0.029836605109622515	65.69	0.17
D.kurseongensis.fa	Spoink	JAECXX010000221.1	3984697	3987855	+	14152	0.29087022649730754	80.21	0.61
D.lacicola.fa	Shellder	contig_29	33252	34329	C	1908	0.03171489835607786	69.74	0.16
D.lacicola.fa	Spoink	contig_90	101844	106275	C	20339	0.4180334607637604	78.36	0.85
D.leonis.fa	PPI251	contig_169	561	656	C	291	0.010800178147268408	69.79	0.03
D.leonis.fa	Shellder	contig_212	1237060	1243698	C	57899	0.9624008909426373	99.41	1
D.leonis.fa	Spoink	contig_1142	1	4671	+	39008	0.8017429193899782	96.48	0.9
D.littoralis.fa	PPI251	JAEIGF010000418.1	2885343	2885382	+	234	0.008684679334916864	87.17	0.01
D.littoralis.fa	Shellder	JAEIGF010000191.1	46172	47290	C	2039	0.033892388756835826	67.44	0.17
D.littoralis.fa	Spoink	JAEIGF010000326.1	195	4626	+	20758	0.4266452912401858	78.24	0.85
D.longiperda.fa	Shellder	contig_51_1	3249720	3250871	+	1664	0.027659114708864545	65.79	0.17
D.longiperda.fa	Spoink	contig_101_1	4709474	4709540	+	236	0.004850577547580877	89.13	0.01
D.lutescens.fa	PPI251	contig_240	37887	39379	C	4079	0.15138806413301661	72.66	0.51
D.lutescens.fa	Shellder	contig_926	2644	3870	+	1876	0.03118299230398431	64.44	0.18
D.lutescens.fa	Spoink	contig_363	13280	16292	C	6570	0.13503514613392525	69.81	0.58
D.macrospina.fa	Shellder	contig_426_1	27576	29153	+	8209	0.13645052442612324	82.53	0.24
D.macrospina.fa	Spoink	contig_23_1	11688	16194	+	21101	0.43369507131993257	78.24	0.86
D.macrothrix.fa	Shellder	contig_835_1	505743	506940	C	1449	0.024085370921361014	65.73	0.18
D.macrothrix.fa	Spoink	contig_565_1	4	180	+	249	0.005117770378591688	66.47	0.03
D.maculinotata.fa	PPI251	contig_679	22145811	22146734	C	1245	0.04620694774346793	67.52	0.32
D.maculinotata.fa	Shellder	contig_6	89651	90901	+	1810	0.030085936071541364	65.1	0.19
D.maculinotata.fa	Spoink	contig_559	491894	494423	+	7115	0.1462366917416862	70.25	0.48
D.mal.mal..fa	PPI251	JAECXV010000202.1	3112148	3114811	C	5529	0.20520338479809977	70.1	0.92
D.mal.mal..fa	Shellder	JAECXV010000008.1	9613471	9614775	C	2546	0.04231977526969299	67.79	0.2
D.mal.mal..fa	Shellder	JAECXV010000075.1	11450826	11452130	C	2546	0.04231977526969299	67.79	0.2
D.mal.mal..fa	Spoink	JAECXV010000059.1	2746329	2750772	C	11706	0.24059686767788876	69.93	0.85
D.mal.pallens.fa	PPI251	JAECXU010000381.1	7101879	7104170	C	5055	0.18761134204275534	69.48	0.79
D.mal.pallens.fa	Shellder	JAECXU010000136.1	72081	73404	C	2078	0.03454064925782484	68.2	0.2
D.mal.pallens.fa	Spoink	JAECXU010000320.1	2330035	2334478	C	11677	0.24000082213178772	69.89	0.85
D.mau.01.fa	Shellder	JAEIGY010000152.1	12900	14125	C	2000	0.033244128255846814	67.25	0.18
D.mau.01.fa	Spoink	JAEIGY010000069.1	59639	64144	+	23504	0.48308463846754635	80.69	0.86
D.mau.r31.fa	Shellder	contig_516	1341958	1348597	C	60096	0.998919565831685	99.94	1
D.mau.r31.fa	Spoink	contig_445	20426544	20431765	+	48572	0.9983146298351626	99.92	1
D.mau.r32.fa	Shellder	contig_294	985791	992430	+	60161	1	99.98	1
D.mau.r32.fa	Spoink	contig_293	641989	647194	+	48451	0.9958276811772927	99.9	1
D.mau.r39.fa	Shellder	contig_178	556919	563558	+	60161	1	99.98	1
D.mau.r39.fa	Spoink	contig_586	12147756	12152984	C	48531	0.9974719447527438	99.94	1
D.mau.r61.fa	Shellder	contig_1	4692696	4699335	C	59901	0.9956782633267399	99.98	1
D.mau.r61.fa	Shellder	contig_244	19227851	19234490	C	59901	0.9956782633267399	99.98	1
D.mau.r61.fa	Spoink	contig_236	3070071	3075283	+	48654	1	99.94	1
D.mayaguana.fa	Shellder	contig_121	4071578	4073001	+	3233	0.05373913332557637	69.33	0.21
D.mayaguana.fa	Spoink	contig_101	907071	907808	C	2303	0.047334237678299834	76.55	0.14
D.mel.es.ten.fa	PPI251	CM034722.1	7977587	7980484	+	26548	0.9853028503562945	99.97	1
D.mel.es.ten.fa	Shellder	CM034720.1	11160301	11161516	+	1938	0.03221356027991556	67.97	0.18
D.mel.es.ten.fa	Spoink	CM034722.1	22574600	22579799	+	48329	0.9933201792247297	99.98	1
D.mel.iso1.fa	Shellder	JAEIGS010000001.1	6007852	6009069	+	1986	0.033011419358055884	67.85	0.18
D.mel.iso1.fa	Shellder	JAEIGS010000049.1	21322854	21324071	C	1986	0.033011419358055884	67.85	0.18
D.mel.iso1.fa	Shellder	JAEIGS010000288.1	291622	292839	+	1986	0.033011419358055884	67.85	0.18
D.mel.iso1.fa	Spoink	JAEIGS010000237.1	513636	518077	+	22322	0.45879064414025567	80.39	0.85
D.mel.pi2.fa	PPI251	X_RaGOO	4265463	4268368	+	26785	0.9940988717339667	100	1
D.mel.pi2.fa	Shellder	2R_RaGOO	27771219	27772437	C	1956	0.03251275743421818	67.85	0.18
D.mel.pi2.fa	Spoink	3L_RaGOO	36606868	36611304	+	22315	0.4586467710774037	80.36	0.85
D.mel.ral176.fa	PPI251	CM034788.1	18252571	18255488	+	26635	0.9885317695961995	99.97	1
D.mel.ral176.fa	Shellder	CM034792.1	12490019	12491237	+	1926	0.03201409551038048	67.9	0.18
D.mel.ral176.fa	Spoink	CM034791.1	4798977	4804208	+	48363	0.9940189912442965	100	1
D.mel.ral732.fa	PPI251	CM016477.2	5282188	5285113	+	26479	0.9827419833729216	100	2024-01-01
D.mel.ral732.fa	Shellder	CM016481.2	945006	946234	+	1894	0.03148218945828693	67	0.19
D.mel.ral732.fa	Spoink	CM016481.2	12811924	12817157	+	48159	0.989826119126896	99.98	1
D.mel.ral737.fa	PPI251	CM034762.1	12302445	12305349	+	26702	0.9910184085510689	99.97	1
D.mel.ral737.fa	Shellder	CM034764.1	12036686	12037906	+	1923	0.03196422931799671	68.16	0.18
D.mel.ral737.fa	Spoink	CM034762.1	6985669	6990881	+	48537	0.9975952645209027	99.98	1
D.mel.ral91.fa	PPI251	CM034797.1	4325123	4328033	C	26706	0.991166864608076	100	1
D.mel.ral91.fa	Shellder	CM034797.1	2329307	2330525	+	1899	0.031565299778926546	67.71	0.18
D.mel.ral91.fa	Spoink	CM034795.1	4253352	4258563	+	48520	0.9972458585111194	99.98	1
D.mel.se.sto.fa	PPI251	CM034727.1	7614342	7616688	C	21565	0.8003637173396675	99.96	0.81
D.mel.se.sto.fa	Shellder	CM034725.1	22866265	22867480	C	1935	0.03216369408753179	67.97	0.18
D.mel.se.sto.fa	Spoink	CM034726.1	13481415	13486626	+	48613	0.9991573149175813	99.98	1
D.melanocephala.fa	PPI251	contig_749_1	4250026	4250106	C	333	0.01235896674584323	77.78	0.03
D.melanocephala.fa	Shellder	contig_900_1	133688	134908	C	1489	0.02475025348647795	64.26	0.18
D.melanogaster.fa	Shellder	2R	1830548	1831765	+	1986	0.033011419358055884	67.85	0.18
D.melanogaster.fa	Spoink	3L	27453566	27458007	+	22322	0.45879064414025567	80.39	0.85
D.melanosoma.fa	PPI251	contig_180_1	2888874	2888954	C	232	0.0086104513064133	75.95	0.03
D.melanosoma.fa	Shellder	contig_469_1	69613	70725	+	1589	0.026412459899270293	65.48	0.17
D.mercatorum.fa	PPI251	ctg292	15105	15198	+	272	0.010095011876484561	71.28	0.03
D.mercatorum.fa	Shellder	ctg4	25058693	25064691	+	48364	0.8039095094828875	96.73	0.9
D.mercatorum.fa	Spoink	ctg53	84109	88638	C	36089	0.7417478521807046	93.9	0.87
D.meridiana.fa	PPI251	contig_9	839351	839470	+	275	0.010206353919239904	68.33	0.04
D.meridiana.fa	Shellder	contig_208	10227	14032	C	20927	0.3478499360050531	83.33	0.57
D.meridiana.fa	Spoink	contig_1	218668	223371	C	35975	0.7394047765856867	93.41	0.9
D.meridionalis.fa	PPI251	contig_19	1988554	1988673	C	275	0.010206353919239904	68.33	0.04
D.meridionalis.fa	Shellder	contig_23	5633223	5637030	+	19758	0.32841874303951063	83.29	0.57
D.meridionalis.fa	Spoink	contig_37	1073035	1077747	C	36513	0.7504624491305957	93.66	0.9
D.merina.fa	Shellder	contig_71	1859294	1860575	C	1812	0.030119180199797212	66.51	0.19
D.merina.fa	Spoink	contig_92	359890	364422	+	23828	0.4897439059481235	80.38	0.87
D.mettleri.fa	Shellder	contig_51	196117	196884	+	3172	0.05272518741377304	77.2	0.12
D.mettleri.fa	Spoink	contig_51	396009	397636	C	3146	0.06466066510461627	69.75	0.31
D.mimetica.fa	PPI251	contig_14	2480937	2483829	+	7304	0.27108076009501186	72	0.99
D.mimetica.fa	Shellder	contig_5	2500283	2501509	+	1906	0.03168165422782201	64.32	0.18
D.mimetica.fa	Spoink	contig_7	24788801	24791774	+	5458	0.11217988243515435	66.21	0.57
D.mimica.fa	PPI251	contig_297_1	373466	373546	+	307	0.011394002375296912	74.07	0.03
D.mimica.fa	Shellder	contig_1712_1	3020570	3021808	C	1915	0.03183125280497332	68.23	0.19
D.miranda.fa	PPI251	MullerF_pilon_RagTag	746121	747738	C	5756	0.21362826603325416	77.67	0.56
D.miranda.fa	Shellder	MullerAD_pilon_RagTag	41548203	41549334	+	1783	0.029637140340087433	68.84	0.17
D.miranda.fa	Spoink	MullerA_pilon_RagTag	1703125	1705213	+	4845	0.09958071278825996	69.21	0.4
D.mojavensis.fa	PPI251	JAECYD010000073.1	23616559	23616805	+	318	0.011802256532066508	70.12	0.08
D.mojavensis.fa	Shellder	JAECYD010000081.1	1189484	1195231	+	32779	0.5448546400492013	82.6	0.87
D.mojavensis.fa	Spoink	JAECYD010000107.1	2104848	2106980	C	9360	0.19237883832778394	76.99	0.41
D.monieri.fa	Shellder	contig_110	2542656	2543726	+	2218	0.03686773823573412	68.74	0.16
D.monieri.fa	Spoink	contig_97	1553182	1557643	+	11740	0.2412956796974555	70.19	0.86
D.montana.fa	Shellder	contig_2876_1	12952	14070	C	2026	0.03367630192317282	67.16	0.17
D.montana.fa	Spoink	contig_1963_1	130576	134279	+	17682	0.36342335676408927	78.85	0.71
D.mulleri.fa	PPI251	contig_120	993641	993746	+	286	0.010614608076009502	66.98	0.04
D.mulleri.fa	Shellder	contig_53	357726	363609	+	32314	0.5371253802297169	82.81	0.89
D.mulleri.fa	Spoink	contig_78	43772	48006	C	17936	0.3686438936161467	75.96	0.81
D.multiciliata.fa	PPI251	contig_372_1	2411	2469	C	243	0.009018705463182898	72.88	0.02
D.multiciliata.fa	Shellder	contig_295_1	67043	68153	C	1495	0.02484998587124549	65.17	0.17
D.multiciliata.fa	Spoink	contig_577_1	389962	390049	+	229	0.004706704484728902	81.43	0.02
D.murphyi.fa	PPI251	JAEIFX010000874.1	4711944	4712082	C	387	0.01436312351543943	77.96	0.05
D.murphyi.fa	Shellder	JAEIFX010001255.1	12703928	12705147	+	1433	0.02381941789531424	65.22	0.18
D.murphyi.fa	Spoink	JAEIFX010000105.1	14456	14620	+	370	0.007604719036461545	73.75	0.03
D.neocordata.fa	Shellder	JAEIGI010000066.1	238206	244750	C	53092	0.8824986286797094	96.8	0.99
D.neocordata.fa	Spoink	JAEIGI010000171.1	1885	6106	C	17045	0.3503309080445595	75.53	0.81
D.neotestacea.fa	PPI251	contig_308_1	50763	52622	C	6131	0.22754602137767221	73.89	0.64
D.neotestacea.fa	Shellder	contig_681_1	192588	194004	+	3013	0.05008227921743322	68.79	0.21
D.neotestacea.fa	Spoink	contig_258_1	675	5216	C	20407	0.4194310848028939	78.22	0.87
D.neutralis.fa	PPI251	contig_423_1	9953389	9953537	C	292	0.01083729216152019	66.89	0.05
D.neutralis.fa	Shellder	contig_422_1	35978	37091	C	1481	0.024617276973454564	65.2	0.17
D.neutralis.fa	Spoink	contig_585_1	17748	17971	+	268	0.005508282977761335	68.06	0.04
D.nigricruria.fa	PPI251	contig_160	4131357	4131450	C	263	0.009760985748218527	76.92	0.03
D.nigricruria.fa	Shellder	contig_212	111301	112541	+	2370	0.039394291983178474	69.38	0.19
D.nigricruria.fa	Spoink	contig_67	9491	13864	+	21063	0.4329140461215933	78.62	0.84
D.nigritarsus.fa	PPI251	contig_1363_1	4861947	4862094	C	256	0.009501187648456057	65.54	0.05
D.nigritarsus.fa	Shellder	contig_264_1	76689	77946	+	1646	0.027359917554561925	66.15	0.19
D.nigritarsus.fa	Spoink	contig_1236_1	284119	284327	+	306	0.006289308176100629	68.82	0.04
D.niveifrons.fa	PPI251	contig_9	3791970	3793980	+	5719	0.21225504750593824	72.99	0.69
D.niveifrons.fa	Shellder	contig_48	1556894	1558198	C	2773	0.046092983826731604	67.37	0.2
D.niveifrons.fa	Spoink	contig_47	247234	251004	C	7437	0.15285485263287704	68.24	0.72
D.nrfundita.fa	PPI251	contig_757_1	506813	507066	C	322	0.011950712589073634	62.39	0.09
D.nrfundita.fa	Shellder	contig_1086_1	11317	12569	+	1688	0.028058044247934708	66.02	0.19
D.nrfundita.fa	Spoink	contig_1868_1	2137284	2137324	+	247	0.00507666378920541	85.37	0.01
D.nrmedialis2.fa	PPI251	contig_592_1	964721	964913	C	283	0.010503266033254157	66.14	0.07
D.nrmedialis2.fa	Shellder	contig_596_1	1038723	1039985	C	1663	0.027642492644736623	65.97	0.19
D.nrmedialis2.fa	Spoink	contig_586_1	1897	2137	C	341	0.007008673490360505	70.71	0.05
D.nrmedialis3.fa	PPI251	contig_378_1	379202	379436	+	368	0.013657957244655582	67.54	0.08
D.nrmedialis3.fa	Shellder	contig_199_1	21112	22331	C	1408	0.023403866292116157	66.54	0.18
D.nrmedialis3.fa	Spoink	contig_128_1	9631	9871	+	283	0.0058165823981584245	68.4	0.05
D.nrperissopoda1.fa	Shellder	contig_907_1	1079568	1080681	+	1505	0.025016206512524727	64.33	0.17
D.nrperissopoda1.fa	Spoink	contig_919_1	901845	901885	C	246	0.0050561104945122705	85.37	0.01
D.nrperissopoda5.fa	PPI251	contig_235_1	371249	371508	+	402	0.014919833729216151	65.34	0.09
D.nrperissopoda5.fa	Shellder	contig_44_1	2948545	2949796	C	1324	0.02200761290537059	66.19	0.19
D.nrperissopoda5.fa	Spoink	contig_999_1	161194	161419	C	324	0.006659267480577136	69.89	0.04
D.obscura.fa	PPI251	JAECWW010000046.1	1120134	1123026	+	8460	0.31398456057007124	73.62	0.99
D.obscura.fa	Shellder	JAECWW010000087.1	2848680	2849794	+	1818	0.03021891258456475	67.28	0.17
D.obscura.fa	Spoink	JAECWW010000179.1	701103	704065	C	5864	0.12052452008056891	67.91	0.57
D.ochracea.fa	PPI251	contig_39_1	21055321	21055394	+	310	0.011505344418052257	80.82	0.03
D.ochracea.fa	Shellder	contig_18_1	529810	530905	C	873	0.014511061983677133	64.38	0.17
D.ochracea.fa	Spoink	contig_82_1	6944091	6944156	+	229	0.004706704484728902	72.73	0.01
D.oshimai.fa	PPI251	JAECWM010000287.1	3253450	3255419	C	5203	0.193104216152019	71.51	0.68
D.oshimai.fa	Shellder	JAECWM010000080.1	93342	94927	C	2619	0.0435331859510314	68.88	0.24
D.oshimai.fa	Spoink	JAECWM010000061.1	1310566	1314797	C	11458	0.23549965059399022	70.32	0.81
D.pallidosa.fa	PPI251	contig_974	3705	3862	+	292	0.01083729216152019	78.71	0.05
D.pallidosa.fa	Shellder	contig_8254	14953	16257	+	2667	0.04433104502917172	67.65	0.2
D.pallidosa.fa	Spoink	contig_8234	41566	46015	C	11806	0.2426521971472027	69.87	0.85
D.parabipectinata.fa	PPI251	JAECYA010000310.1	1636530	1639374	C	6356	0.23589667458432304	72.23	0.98
D.parabipectinata.fa	Shellder	JAECYA010000158.1	3395094	3396274	+	2257	0.03751599873672313	67.62	0.18
D.parabipectinata.fa	Spoink	JAECYA010000193.1	269026	273421	+	11272	0.23167673778106632	69.75	0.84
D.paracracens.fa	PPI251	contig_261_1	1424633	1424674	+	234	0.008684679334916864	83.33	0.01
D.paracracens.fa	Shellder	contig_1541_1	4411240	4412496	+	1671	0.02777546915776001	65.51	0.19
D.paracracens.fa	Spoink	contig_1326_1	897487	897527	+	246	0.0050561104945122705	85.37	0.01
D.paramelanica.fa	Shellder	contig_523_1	2750	3897	+	1801	0.029936337494390054	68.31	0.17
D.paramelanica.fa	Spoink	contig_168_1	240675	244231	+	17471	0.35908661158383687	81.47	0.68
D.paranaensis.fa	PPI251	contig_174	8556066	8556120	C	225	0.008350653206650831	85.86	0.02
D.paranaensis.fa	Shellder	contig_43	987264	992912	+	46071	0.7657951164375593	97.63	0.85
D.paranaensis.fa	Spoink	contig_163	81346	86508	C	36855	0.7574916759156493	92.82	0.99
D.parthenogenetica.fa	PPI251	contig_168	2517969	2520097	C	8330	0.30915973871733965	76.67	0.73
D.parthenogenetica.fa	Shellder	contig_175	4302896	4309502	C	55156	0.9168065690397433	99.42	1
D.parthenogenetica.fa	Spoink	contig_175	660958	664006	C	25605	0.526267110617832	96.82	0.58
D.paucipuncta.fa	PPI251	contig_270	34993250	34993329	+	336	0.012470308788598575	79.74	0.03
D.paucipuncta.fa	Shellder	contig_219	48671	49892	C	1540	0.025597978757002045	64.37	0.18
D.paucipuncta.fa	Spoink	contig_307	60578	60785	C	298	0.006124881818555515	69.46	0.04
D.paulistorum.06.fa	PPI251	JAECXG010000821.1	597232	598430	+	9352	0.34709026128266035	95.47	0.41
D.paulistorum.06.fa	Shellder	JAECXG010000802.1	1871681	1878287	C	54926	0.912983494290321	96.8	1
D.paulistorum.06.fa	Spoink	JAECXG010000822.1	20410193	20415060	C	43571	0.8955276030747729	99.63	0.93
D.paulistorum.12.fa	PPI251	JAECWZ010001288.1	1833108	1834846	C	14929	0.5540751187648456	98.49	0.6
D.paulistorum.12.fa	Shellder	JAECWZ010001647.1	145924	152570	+	55175	0.9171223882581739	96.93	1
D.paulistorum.12.fa	Spoink	JAECWZ010000441.1	146655	151263	+	42403	0.8715213548731862	99.57	0.88
D.pegasa.fa	Shellder	contig_424	506002	512611	C	57473	0.9553198916241419	99.39	1
D.pegasa.fa	Spoink	contig_120	210	1427	C	4247	0.08728984256176266	72.66	0.23
D.peninsularis.fa	Shellder	contig_1	189586	190806	C	1994	0.03314439587107927	66.25	0.18
D.peninsularis.fa	Shellder	contig_1	192943	194163	C	1994	0.03314439587107927	66.25	0.18
D.peninsularis.fa	Spoink	contig_26	40797	45160	C	21241	0.4365725325769721	78.3	0.84
D.percnosoma.fa	PPI251	contig_1419_1	1140965	1141113	C	245	0.009092933491686462	64.86	0.05
D.percnosoma.fa	Shellder	contig_1119_1	840430	841567	+	1465	0.02435132394740779	64.03	0.17
D.percnosoma.fa	Spoink	contig_378_1	646330	646553	C	246	0.0050561104945122705	66.82	0.04
D.persimilis.fa	PPI251	JAEIGX010000001.1	1153687	1154837	+	4195	0.15569328978622327	77.38	0.4
D.persimilis.fa	Shellder	JAEIGX010000186.1	523990	525258	+	1706	0.02835724140223733	64.42	0.19
D.persimilis.fa	Spoink	JAEIGX010000807.1	43363	45056	C	3565	0.07327249558104164	68.3	0.32
D.phalerata.fa	PPI251	SUPER_X	11372504	11375395	+	9822	0.36453384798099764	74.62	0.99
D.phalerata.fa	Shellder	SUPER_Y_unloc_14	237080	238492	C	3013	0.05008227921743322	69.56	0.21
D.phalerata.fa	Spoink	SUPER_X	9085447	9089997	+	23108	0.4749455337690632	80.37	0.87
D.picticornis.fa	PPI251	contig_734_1	1898689	1898900	C	320	0.011876484560570071	68.92	0.07
D.picticornis.fa	Shellder	contig_735_1	21740459	21741489	+	1527	0.02538189192333904	66.34	0.16
D.picticornis.fa	Spoink	contig_51_1	24795	25003	C	313	0.006433181238952604	73.46	0.04
D.planitibia.fa	PPI251	contig_48	6340649	6340700	C	250	0.009278503562945368	86.28	0.02
D.planitibia.fa	Shellder	contig_45	25600	26616	+	613	0.010189325310417047	67.71	0.15
D.planitibia.fa	Spoink	contig_31	133442	133507	C	229	0.004706704484728902	72.73	0.01
D.prosaltans.fa	PPI251	JAECWY010001388.1	68320	71179	C	22860	0.8484263657957245	96.77	0.98
D.prosaltans.fa	Shellder	JAECWY010002239.1	43865	49393	+	32253	0.5361114343179136	84.31	0.83
D.prosaltans.fa	Spoink	JAECWY010001966.1	192963	196820	+	15869	0.3261602334854277	75.07	0.74
D.prostipennis.fa	PPI251	contig_2567	637	3535	C	7809	0.28982333729216153	72.68	1
D.prostipennis.fa	Shellder	contig_5832	85170	86396	+	1891	0.03143232326590316	64.44	0.18
D.prostipennis.fa	Spoink	contig_6424	14006	18102	C	11779	0.24209725819048794	70.54	0.79
D.pruinosa.fa	PPI251	JAECWR010000115.1	141204	144091	+	6118	0.22706353919239905	72.42	0.99
D.pruinosa.fa	Shellder	JAECWR010000227.1	83115	84278	C	1642	0.02729342929805023	69.06	0.18
D.pruinosa.fa	Spoink	JAECWR010000468.1	429308	433753	+	23050	0.4737534426768611	80.36	0.85
D.pseuan.nigrens.fa	PPI251	JAECXT010000002.1	2052955	2055856	C	7264	0.2695961995249406	72.99	1
D.pseuan.nigrens.fa	Shellder	JAECXT010000189.1	369151	370455	C	2590	0.04305114609132162	67.21	0.2
D.pseuan.nigrens.fa	Spoink	JAECXT010000048.1	645580	648473	+	7062	0.14514736712294982	71.26	0.55
D.pseuan.pseuan..fa	PPI251	JAECXR010000018.1	4473175	4475597	C	5521	0.20490647268408552	72.28	0.83
D.pseuan.pseuan..fa	Shellder	JAECXR010000022.1	10853	12132	C	2517	0.041837735409983215	67.57	0.19
D.pseuan.pseuan..fa	Spoink	JAECXR010000007.1	1551986	1556501	C	11278	0.23180005754922514	70.09	0.87
D.pseudoobscura.fa	PPI251	JAEIGW010000364.1	1146364	1148136	+	5198	0.1929186460807601	77.02	0.61
D.pseudoobscura.fa	Shellder	JAEIGW010000284.1	87229	88360	C	1711	0.02844035172287695	68.1	0.17
D.pseudoobscura.fa	Spoink	JAEIGW010000345.1	1860	3914	C	3535	0.07265589674024746	68.73	0.39
D.pseudotakahashii.fa	PPI251	contig_248	987	3348	C	6615	0.24550920427553444	73.29	0.81
D.pseudotakahashii.fa	Shellder	contig_264	298776	300008	C	1999	0.03322750619171889	64.83	0.19
D.pseudotakahashii.fa	Spoink	contig_254	397674	401736	+	11675	0.23995971554240145	70.58	0.78
D.pseudotalamancana.fa	Shellder	contig_698	50998	52362	C	2972	0.04940077458818836	68.35	0.21
D.pseudotalamancana.fa	Spoink	contig_1129	27650	31242	+	29805	0.6125909483290172	95.49	0.69
D.pullipes.fa	PPI251	contig_114_1	16938	17044	+	272	0.010095011876484561	73.34	0.04
D.pullipes.fa	Shellder	contig_398_1	769	1247	+	703	0.011685311081930154	66.37	0.07
D.pullipes.fa	Spoink	contig_968_1	202433	202498	C	229	0.004706704484728902	72.73	0.01
D.putrida.fa	PPI251	contig_1548_1	14116	14746	C	984	0.036520190023752966	67.54	0.22
D.putrida.fa	Shellder	contig_1102_1	2317	3600	+	2329	0.03871278735393361	68.75	0.19
D.putrida.fa	Spoink	contig_825_1	20743	25249	+	21163	0.4349693755909072	78.32	0.86
D.quadrilineata.fa	PPI251	JAECWN010000432.1	6866335	6866380	C	237	0.008796021377672209	83.64	0.02
D.quadrilineata.fa	Shellder	JAECWN010000184.1	152830	154064	C	1949	0.03239640298532272	66.92	0.19
D.quadrilineata.fa	Spoink	JAECWN010000398.1	253509	257719	C	19745	0.4058248037160357	80	0.81
D.quasianomalipes.fa	PPI251	contig_390	161085	161153	+	272	0.010095011876484561	78.26	0.02
D.quasianomalipes.fa	Shellder	contig_141	61438	61535	+	636	0.010571632785359285	88.41	0.01
D.quinaria.fa	PPI251	contig_305	365934	366949	C	3461	0.12845160332541566	75.25	0.35
D.quinaria.fa	Shellder	contig_455	9619833	9621283	C	3187	0.05297451837569189	66.78	0.22
D.quinaria.fa	Spoink	contig_455	3590782	3593772	C	8459	0.17386031980926542	69.72	0.57
D.recens.fa	PPI251	contig_2041_1	15434	17193	+	5571	0.20676217339667458	74.2	0.61
D.recens.fa	Shellder	contig_1253_1	110	1396	C	2965	0.0492844201392929	67.59	0.19
D.recens.fa	Spoink	contig_2461_1	14872	17862	C	8570	0.1761417355202039	70.16	0.57
D.rellima.fa	PPI251	contig_638_1	3043525	3044715	+	796	0.029542755344418054	65.29	0.41
D.rellima.fa	Shellder	contig_480_1	57933	59381	C	2896	0.04813749771446618	67.04	0.22
D.rellima.fa	Spoink	contig_623_1	18506	22719	C	8380	0.17223660952850742	67.54	0.81
D.repleta.fa	PPI251	contig_90_1	27286	27391	C	321	0.011913598574821853	68.87	0.04
D.repleta.fa	Shellder	contig_158_1	10342	14539	C	22583	0.37537607420089425	80.41	0.63
D.repleta.fa	Spoink	contig_202_1	836	5230	C	20843	0.42839232128910265	78.03	0.84
D.repletoides.fa	PPI251	JAECWQ010000221.1	5876851	5876887	+	238	0.00883313539192399	83.78	0.01
D.repletoides.fa	Shellder	JAECWQ010000037.1	1706616	1707899	C	1503	0.024982962384268878	67.08	0.19
D.repletoides.fa	Shellder	JAECWQ010000231.1	3756092	3757375	+	1503	0.024982962384268878	67.08	0.19
D.repletoides.fa	Spoink	JAECWQ010000231.1	508275	512702	C	12544	0.2578205286307395	71.38	0.85
D.rhopaloa.fa	PPI251	JAECXI010000003.1	1221733	1223642	C	4617	0.17135540380047506	70.33	0.66
D.rhopaloa.fa	Shellder	JAECXI010000184.1	144987	146195	C	1859	0.030900417213809612	68.96	0.18
D.rhopaloa.fa	Spoink	JAECXI010000186.1	362237	366686	+	23510	0.48320795823570517	80.8	0.85
D.robusta.fa	PPI251	contig_254	17864606	17864646	+	243	0.009018705463182898	84.99	0.01
D.robusta.fa	Shellder	contig_452	94106	95203	C	1531	0.025448380179850735	68	0.17
D.robusta.fa	Spoink	contig_197	15742	17935	+	12253	0.25183951987503594	84.18	0.42
D.rubida.fa	Shellder	contig_12	53985	55205	+	2244	0.037299911903060125	69.75	0.18
D.rubida.fa	Spoink	contig_12	277538	280733	+	15733	0.32336498540716074	79.12	0.61
D.rufa.fa	PPI251	JAECXS010000162.1	2274233	2277129	C	12997	0.4823708432304038	79.84	1
D.rufa.fa	Shellder	JAECXS010000162.1	2100961	2102102	C	2628	0.04368278452818271	70.34	0.17
D.rufa.fa	Spoink	JAECXS010000135.1	1633862	1636925	+	7999	0.16440580425042134	69.25	0.59
D.saltans.fa	PPI251	JAEIGH010000074.1	364977	367901	C	23404	0.8686163895486936	96.45	2024-01-01
D.saltans.fa	Shellder	JAEIGH010000059.1	166705	171549	C	27937	0.46437060554179616	84.48	0.73
D.saltans.fa	Spoink	JAEIGH010000167.1	124573	128430	+	16389	0.33684794672586016	75.33	0.74
D.sechellia.fa	Shellder	JAEIGV010000197.1	14259965	14261244	C	1679	0.027908445670783398	66.83	0.19
D.sechellia.fa	Spoink	JAEIGV010000157.1	3200013	3205215	C	48343	0.9936079253504336	99.87	1
D.seclusa.fa	PPI251	contig_1251_1	357516	357664	+	309	0.011468230403800475	66.44	0.05
D.seclusa.fa	Shellder	contig_92_1	229	1475	+	1207	0.02006283140240355	64.93	0.19
D.serrata.fa	PPI251	contig_163	49266	52158	C	6690	0.24829275534441805	72.64	0.99
D.serrata.fa	Shellder	contig_74	27306	28759	C	2697	0.044829706953009425	68.48	0.22
D.serrata.fa	Spoink	contig_142	156372	159727	+	17410	0.35783286060755537	80.87	0.64
D.setosimentum.fa	PPI251	contig_93_1	389650	389742	+	330	0.012247624703087885	73.12	0.03
D.setosimentum.fa	Shellder	contig_93_1	1668171	1669379	+	897	0.014909991522747294	64.82	0.18
D.siamana.fa	PPI251	contig_4	29580890	29580953	C	288	0.010688836104513063	79.69	0.02
D.siamana.fa	Shellder	contig_1	406916	408027	C	1803	0.0299695816226459	65.94	0.17
D.siamana.fa	Spoink	contig_82	45719	48794	+	15084	0.31002589715131335	82.49	0.59
D.silvestris.fa	PPI251	contig_82	342676	342746	+	255	0.009464073634204276	81.69	0.02
D.silvestris.fa	Shellder	contig_87	81277	82497	C	1505	0.025016206512524727	64.26	0.18
D.silvestris.fa	Spoink	contig_139	5712583	5712790	+	278	0.005713815924692728	69.65	0.04
D.sim.006.fa	Shellder	JAEIGU010000170.1	9585521	9586771	C	1984	0.03297817522980004	67.27	0.19
D.sim.006.fa	Spoink	JAEIGU010000232.1	265397	269681	C	21804	0.4481440374892095	80.2	0.82
D.sim.sz129.fa	Shellder	tig00000262_pilon_pilon	6650	13278	+	59660	0.9916723458719103	99.97	1
D.sim.sz129.fa	Spoink	tig00000001_pilon_pilon	4976343	4981554	+	48471	0.9962387470711556	99.96	1
D.sim.sz232.fa	PPI251	tig00000725_pilon_pilon	81437	84340	+	26944	1	99.97	1
D.sim.sz232.fa	Shellder	tig00000792_pilon_pilon	449884	456517	+	59872	0.9951962234670302	99.98	1
D.sim.sz232.fa	Spoink	tig00000687_pilon_pilon	2360400	2365648	C	47850	0.983475151066716	99.83	2024-01-01
D.sordidapex.fa	PPI251	contig_2101_1	351454	351602	+	292	0.01083729216152019	66.89	0.05
D.sordidapex.fa	Shellder	contig_1347_1	11621	12877	+	1308	0.021741659879323815	64.4	0.19
D.sordidapex.fa	Spoink	contig_398_1	2152603	2152643	+	247	0.00507666378920541	85.37	0.01
D.sordidula.fa	Shellder	contig_333	431146	432369	C	1720	0.02858995030002826	67.24	0.18
D.sordidula.fa	Spoink	contig_286	605990	610300	C	20931	0.4302010112220989	80.34	0.83
D.sp.14030-0761.01.fa	PPI251	JAECWO010000003.1	1139231	1141443	C	17629	0.6542829572446556	96.3	0.76
D.sp.14030-0761.01.fa	Shellder	JAECWO010000105.1	62308	63586	C	2146	0.03567094961852363	68.06	0.19
D.sp.14030-0761.01.fa	Spoink	JAECWO010000033.1	809484	811639	+	10522	0.2162617667612118	79.1	0.41
D.sp.st01m.fa	PPI251	JAEIFG010000649.1	571986	572499	+	1499	0.05563390736342043	73.22	0.18
D.sp.st01m.fa	Shellder	JAEIFG010000163.1	208756	209932	+	1973	0.03279533252439288	67.21	0.18
D.sp.st01m.fa	Spoink	JAEIFG010000981.1	303	3643	C	9418	0.19357092941998602	70.88	0.64
D.sproati.fa	Shellder	JAEIFY010000064.1	932422	933639	+	1457	0.0242183474343844	64.42	0.18
D.stalkeri.fa	Shellder	contig_114	63309	64546	C	1501	0.024949718256013033	66.95	0.19
D.stalkeri.fa	Spoink	contig_149	616363	617834	+	7352	0.15110782258396022	79.99	0.28
D.sturtevanti.fa	PPI251	JAECWJ010000310.1	204954	207872	+	21298	0.7904542755344418	94.59	1
D.sturtevanti.fa	Shellder	JAECWJ010000545.1	40095	46523	+	53926	0.8963614301623976	97.65	0.97
D.sturtevanti.fa	Spoink	JAECWJ010000343.1	2714	7195	+	27686	0.569038516874255	84.96	0.86
D.subobscura.fa	PPI251	JAEIGG010000031.1	801448	803275	C	5712	0.21199524940617578	72.77	0.63
D.subobscura.fa	PPI251	JAEIGG010000031.1	807557	809384	C	5712	0.21199524940617578	72.77	0.63
D.subobscura.fa	Shellder	JAEIGG010000045.1	280631	281881	C	1845	0.030667708316018682	64.36	0.19
D.subobscura.fa	Spoink	JAEIGG010000145.1	604201	604529	+	564	0.01159205820693057	71.97	0.06
D.suboccidentalis.fa	PPI251	contig_2398_1	10452	13373	C	8605	0.31936609263657956	74.34	1
D.suboccidentalis.fa	Shellder	contig_2155_1	91840	93290	C	2978	0.0495005069729559	66.92	0.22
D.suboccidentalis.fa	Spoink	contig_520_1	3978	7922	+	9280	0.1907345747523328	68.71	0.76
D.subpulchrella.fa	PPI251	JAECWG010000336.1	803916	804807	+	2802	0.10399346793349169	71.2	0.31
D.subpulchrella.fa	Shellder	JAECWG010000561.1	122048	123357	C	2851	0.04738950482870963	69.18	0.2
D.subpulchrella.fa	Spoink	JAECWG010000064.1	755596	759336	+	8547	0.17566900974226168	69.51	0.72
D.subquinaria.fa	PPI251	contig_1896_1	9629	12094	C	7217	0.2678518408551069	73.45	0.85
D.subquinaria.fa	Shellder	contig_240_1	56376	57781	C	2827	0.046990575289639465	68.75	0.21
D.subquinaria.fa	Spoink	contig_2597_1	9423	12377	C	8195	0.16843425001027665	69.7	0.57
D.subsilvestris.fa	PPI251	contig_543_1	8015620	8017624	+	5928	0.22001187648456058	71.82	0.69
D.subsilvestris.fa	Shellder	contig_3037_1	33454	34556	C	1370	0.022772227855255067	65.99	0.17
D.subsilvestris.fa	Spoink	contig_1290_1	36777	39801	C	7333	0.15071730998479055	69.71	0.58
D.sucinea.fa	PPI251	JAECWP010000138.1	7888249	7890465	+	17583	0.6525757125890737	96.3	0.76
D.sucinea.fa	Shellder	JAECWP010000119.1	15659	16724	+	2075	0.034490783065441066	67.91	0.16
D.sucinea.fa	Spoink	JAECWP010000109.1	101481	103172	+	8168	0.16787931105356188	76.89	0.32
D.takahashii.fa	PPI251	JAECXN010000107.1	4096866	4099764	C	7548	0.28013657957244653	72.06	1
D.takahashii.fa	Shellder	JAECXN010000116.1	7888489	7889741	+	1820	0.030252156712820596	65.26	0.19
D.takahashii.fa	Spoink	JAECXN010000107.1	2127211	2131312	+	11076	0.227648292021211	70.19	0.79
D.tanythrix.fa	Shellder	contig_523	10850250	10851361	+	1790	0.029753494788982895	65.49	0.17
D.tanythrix.fa	Spoink	contig_390	86050	86350	C	308	0.006330414765486908	69.1	0.06
D.teissieri.273.3.fa	PPI251	JAEIGJ010000108.1	171437	171733	C	607	0.022528206650831353	71.7	0.1
D.teissieri.273.3.fa	Shellder	JAEIGJ010000103.1	656892	663531	C	59867	0.9951131131463905	99.94	1
D.teissieri.273.3.fa	Spoink	JAEIGJ010000679.1	8738157	8741218	C	15378	0.3160685657910963	80.33	0.59
D.teissieri.ct02.fa	PPI251	JAEIGK010000875.1	681902	682200	C	1086	0.04030581947743468	72.63	0.1
D.teissieri.ct02.fa	Shellder	JAEIGK010000951.1	122403	123604	C	2011	0.033426970961253966	67.61	0.18
D.teissieri.ct02.fa	Spoink	JAEIGK010000153.1	363424	366459	+	14327	0.2944670530686069	80.47	0.58
D.testacea.fa	PPI251	contig_170_1	1168891	1171820	+	13887	0.5154023159144893	80.32	2024-01-01
D.testacea.fa	Shellder	contig_1346_1	3489346	3490751	+	2864	0.04760559166237263	68.62	0.21
D.testacea.fa	Spoink	contig_1023_1	126	3097	+	7842	0.16117893698359848	69.62	0.57
D.triauraria.fa	PPI251	JAECWV010000168.1	1351782	1353757	+	8567	0.31795576009501186	80.08	0.68
D.triauraria.fa	Shellder	JAECWV010000182.1	1823	3230	+	3033	0.05041472049999169	68.96	0.21
D.triauraria.fa	Spoink	JAECWV010000497.1	981229	985339	+	10710	0.22012578616352202	70.88	0.79
D.trichaetosa.fa	Shellder	contig_193_1	54649	55800	+	1463	0.024318079819151944	64.95	0.17
D.trichaetosa.fa	Spoink	contig_629_1	271057	271280	+	280	0.005754922514079007	70.23	0.04
D.tripunctata.fa	PPI251	contig_141	3458182	3459532	+	1045	0.03878414489311164	63.93	0.46
D.tripunctata.fa	Shellder	contig_131	330490	331895	+	2407	0.040009308355911634	68.36	0.21
D.tripunctata.fa	Spoink	contig_13	203961	208424	+	20609	0.42358285033090803	78.15	0.86
D.tristis.fa	PPI251	JAECWT010000026.1	1195672	1198589	+	8436	0.3130938242280285	73.16	1
D.tristis.fa	Shellder	JAECWT010000181.1	482518	483632	+	1677	0.02787520154252755	67.1	0.17
D.tristis.fa	Spoink	JAECWT010000222.1	276673	278762	+	5469	0.11240596867677889	70.07	0.4
D.tropicalis.fa	PPI251	JAECWH010001149.1	137605	140473	C	22719	0.8431932897862233	97.69	0.99
D.tropicalis.fa	Shellder	JAECWH010000945.1	1308132	1314763	+	53892	0.8957962799820481	96.84	1
D.tropicalis.fa	Spoink	JAECWH010000009.1	425865	431062	+	43434	0.8927118017018127	99.5	1
D.ustulata.fa	PPI251	contig_57	35850986	35852887	C	5009	0.1859040973871734	72.4	0.65
D.ustulata.fa	Shellder	contig_25	100776	102080	+	2830	0.047040441482023236	67.05	0.2
D.ustulata.fa	Spoink	contig_8	986244	990316	C	21185	0.4354215480741563	80.41	0.78
D.vallismaia.fa	PPI251	contig_51	178569	178624	C	233	0.008647565320665082	78.17	0.02
D.vallismaia.fa	Shellder	contig_1	1273629	1275007	+	2132	0.0354382407207327	67.39	0.21
D.vallismaia.fa	Spoink	contig_84	351351	354314	C	6201	0.12745098039215685	68.18	0.57
D.varians.fa	Shellder	JAECWK010000135.1	478508	479817	+	2291	0.038081148917072524	67.37	0.2
D.varians.fa	Spoink	JAECWK010000129.1	106858	109799	+	15911	0.32702347186253955	82.65	0.56
D.villosipedis.fa	Shellder	contig_111_1	1772184	1772276	C	527	0.008759827795415634	89.16	0.01
D.villosipedis.fa	Spoink	contig_125_1	5703006	5703068	C	241	0.0049533440210465735	73.02	0.01
D.virilis.fa	PPI251	JAECYC010000100.1	1290145	1290184	+	231	0.008573337292161521	87.17	0.01
D.virilis.fa	Shellder	JAECYC010000041.1	15455	16573	C	2063	0.03429131829590599	68.32	0.17
D.virilis.fa	Spoink	JAECYC010000419.1	1667336	1670301	+	5777	0.1187363834422658	67.32	0.57
D.willistoni.00.fa	PPI251	JAECYB010000364.1	1793012	1795908	C	26150	0.9705314726840855	99.9	1
D.willistoni.00.fa	Shellder	JAECYB010001502.1	6160	12753	C	54648	0.9083625604627583	96.87	0.99
D.willistoni.00.fa	Spoink	JAECYB010001834.1	13698725	13704012	+	46468	0.9550704978007974	99.72	2024-01-01
D.willistoni.17.fa	PPI251	JAEIGE010000232.1	2099580	2102486	+	26383	0.9791790380047506	99.97	1
D.willistoni.17.fa	Shellder	JAEIGE010000227.1	10057559	10064171	+	53474	0.8888482571765762	96.82	1
D.willistoni.17.fa	Spoink	JAEIGE010000301.1	3095193	3100430	+	46071	0.9469108398076211	99.52	1
D.yakuba.fa	PPI251	2L	22108432	22108619	+	672	0.02494061757719715	76.92	0.06
D.yakuba.fa	Shellder	3L	24410619	24411846	C	1963	0.03262911188311365	67.45	0.18
D.yakuba.fa	Spoink	2L	25522255	25525897	C	16957	0.3485222181115633	79.89	0.7
D.yooni.fa	Shellder	contig_1588_1	489850	490963	C	1552	0.025797443526537126	64.96	0.17
D.yooni.fa	Spoink	contig_496_1	694674	694745	C	242	0.004973897315739713	82.65	0.01
H.alboralis.fa	PPI251	contig_523_1	65663	65866	+	256	0.009501187648456057	64.82	0.07
H.alboralis.fa	Shellder	contig_1155_1	165040	166257	+	2094	0.03480660228387161	65.98	0.18
H.alboralis.fa	Spoink	contig_1084_1	16502	20772	+	22483	0.46209972458585113	80.46	0.82
H.confusa.fa	PPI251	contig_273_1	6655	9559	C	10041	0.37266181710213775	75.44	1
H.confusa.fa	Shellder	contig_2_1	1485153	1486407	C	2320	0.0385631887767823	67.41	0.19
H.confusa.fa	Spoink	contig_58_1	1096513	1100956	C	23683	0.4867636782176183	81.05	0.85
H.duncani.fa	PPI251	contig_236_1	1384255	1385253	+	992	0.03681710213776722	66.48	0.34
H.duncani.fa	Shellder	contig_203_1	31013	32260	+	2104	0.034972822925150845	68.07	0.19
H.duncani.fa	Spoink	contig_44_1	144640	149152	C	19471	0.4001932009701155	77.86	0.87
H.guttata.fa	PPI251	contig_1356_1	1	2858	C	6658	0.24710510688836104	71.88	0.98
H.guttata.fa	Shellder	contig_1009_1	1547	2832	C	2291	0.038081148917072524	68.15	0.19
H.guttata.fa	Spoink	contig_1421_1	32142	35298	+	5835	0.11992847453446788	68.03	0.61
H.histrioides.fa	PPI251	contig_397	222531	225183	C	8394	0.31153503562945367	74.92	0.91
H.histrioides.fa	Shellder	contig_228	66323	67577	C	2252	0.03743288841608351	67.68	0.19
H.histrioides.fa	Spoink	contig_280	223874	226372	C	13647	0.28049081267727216	81.37	0.48
H.trivittata.fa	Shellder	contig_335_1	19946	20725	+	1822	0.030285400841076445	69.44	0.12
H.trivittata.fa	Spoink	contig_509_1	1	4211	+	22105	0.45433057919184444	80.29	0.81
L.aerea.fa	PPI251	contig_369_1	294578	296542	C	6658	0.24710510688836104	74.09	0.68
L.aerea.fa	Shellder	contig_605_1	158243	159281	C	1796	0.029853227173750437	67.52	0.16
L.aerea.fa	Spoink	contig_762_1	26092	28755	C	15421	0.3169523574629013	82.64	0.51
L.andalusiaca.fa	PPI251	contig_3538_1	14337	17161	C	8149	0.30244210213776723	73.23	0.97
L.andalusiaca.fa	PPI251	contig_3543_1	45569	48393	C	8149	0.30244210213776723	73.23	0.97
L.andalusiaca.fa	Shellder	contig_854_1	30521	31519	+	2123	0.03528864214358139	68.85	0.15
L.andalusiaca.fa	Spoink	contig_811_1	115647	120172	C	23978	0.4928269001520944	81	0.87
L.clarofinis.fa	PPI251	JAEIGQ010000037.1	1089098	1092022	C	14262	0.5293200712589073	81.11	2024-01-01
L.clarofinis.fa	Shellder	JAEIGQ010000074.1	1390531	1393548	+	5062	0.08414088861554828	67.7	0.45
L.clarofinis.fa	Spoink	JAEIGQ010000174.1	511830	514842	C	8019	0.16481687014428412	68.96	0.58
L.collinella.fa	PPI251	contig_1814_1	77303	80231	+	13313	0.49409887173396677	80.84	2024-01-01
L.collinella.fa	Shellder	contig_4083_1	1924	3327	C	3616	0.06010538388657104	69.27	0.21
L.collinella.fa	Spoink	contig_2891_1	1749	4785	+	14817	0.30453816746824514	79.95	0.58
L.maculata.fa	PPI251	contig_871_1	8238	9247	+	1634	0.06064429928741093	68.3	0.35
L.maculata.fa	Shellder	contig_2647_1	9451	11862	C	5816	0.09667392496800252	70.27	0.36
L.maculata.fa	Spoink	contig_3612_1	80301	83254	C	6212	0.1276770666337814	68.3	0.57
L.magnipectinata.fa	PPI251	contig_3116_1	741377	744002	C	13046	0.4841894299287411	81.11	0.9
L.magnipectinata.fa	Shellder	contig_2080_1	34514	35918	+	3803	0.06321370987849272	69.57	0.21
L.magnipectinata.fa	Spoink	contig_1411_1	2169	6697	+	24591	0.5054260697989887	81.24	0.87
L.mommai.fa	PPI251	JAEIFT010000093.1	796877	798813	+	6227	0.23110896674584322	74.37	0.67
L.mommai.fa	Shellder	JAEIFT010000133.1	451815	454543	C	5310	0.08826316051927328	68.07	0.41
L.mommai.fa	Spoink	JAEIFT010000470.1	188698	191376	+	6157	0.12654663542565872	70.42	0.51
L.montana.fa	PPI251	contig_2255_1	359150	360513	+	1671	0.06201751781472684	65.44	0.47
L.montana.fa	Shellder	contig_314_1	183894	186985	C	8306	0.1380628646465318	71.76	0.47
L.montana.fa	Spoink	contig_2277_1	487159	488931	C	6372	0.1309655937846837	72.37	0.34
L.stackelbergi.fa	PPI251	JAEIFU010003130.1	1710	4645	C	14892	0.5527019002375297	81.53	2024-01-01
L.stackelbergi.fa	Shellder	JAEIFU010000335.1	149136	150540	C	3678	0.061135951862502286	68.66	0.21
L.stackelbergi.fa	Spoink	JAEIFU010000012.1	388487	391501	C	7664	0.15752045052821967	69.86	0.58
L.varia.fa	PPI251	JAEIFJ010001446.1	23152	24518	+	2591	0.0961624109263658	67.69	0.47
L.varia.fa	Shellder	JAEIFJ010002051.1	6096	11003	+	12260	0.20378650620834096	70.81	0.74
L.varia.fa	Spoink	JAEIFJ010002927.1	23815	28155	+	21517	0.44224524191227854	79.53	0.83
S.caliginosa.fa	PPI251	contig_1349_1	2143104	2143597	C	505	0.018742577197149644	66.94	0.17
S.caliginosa.fa	Shellder	contig_1176_1	21232	22331	+	1772	0.029454297634680274	66.33	0.17
S.caliginosa.fa	Spoink	contig_850_1	6840	7032	+	426	0.008755703539277347	66.15	0.04
S.cyrtandrae.fa	PPI251	contig_781_1	8269290	8270545	+	765	0.028392220902612827	66.93	0.43
S.cyrtandrae.fa	Shellder	contig_784_1	796871	797968	C	1456	0.02420172537025648	65.01	0.17
S.cyrtandrae.fa	Spoink	contig_598_1	367944	368047	+	314	0.006453734533645743	74.52	0.02
S.graminum.fa	PPI251	JAEIFL010000001.1	2156402	2157882	+	5293	0.19644447743467933	74.84	0.51
S.graminum.fa	Shellder	JAEIFL010000074.1	11964	13238	+	2680	0.044547131862834724	69.24	0.19
S.graminum.fa	Spoink	JAEIFL010000129.1	1110	3609	C	5638	0.11587947547991943	67.53	0.48
S.hsui.fa	PPI251	JAECXO010000183.1	1441564	1444492	+	15311	0.5682526722090261	81.92	2024-01-01
S.hsui.fa	Shellder	JAECXO010000149.1	963707	965010	+	2383	0.03961037881684148	66.64	0.2
S.hsui.fa	Spoink	JAECXO010000157.1	871779	876255	+	20545	0.4222674394705471	78.14	0.86
S.latifasciaeformis.fa	Shellder	contig_686	19828	21047	+	2052	0.03410847559049883	66.54	0.18
S.latifasciaeformis.fa	Spoink	contig_459	834483	838953	+	21322	0.4382373494471164	79.88	0.86
S.montana.fa	PPI251	JAEIGR010000021.1	1227685	1230577	+	13851	0.5140662114014252	80.8	0.99
S.montana.fa	Shellder	JAEIGR010000122.1	130489	131753	C	2905	0.048287096291617496	70.87	0.19
S.montana.fa	Spoink	JAEIGR010000010.1	2698206	2702715	+	24392	0.5013359641550541	83.23	0.86
S.nigrithorax.fa	Shellder	contig_3031_1	2343	4411	C	6566	0.10914047306394509	73.04	0.31
S.nigrithorax.fa	Spoink	contig_2453_1	518	3271	C	8187	0.16826982365273152	70.98	0.53
S.pallida.fa	PPI251	JAECXP010000236.1	250016	252978	C	13818	0.5128414489311164	80.46	2024-02-01
S.pallida.fa	Shellder	JAECXP010000019.1	1968040	1969333	+	3009	0.05001579096092153	69.94	0.19
S.pallida.fa	Spoink	JAECXP010000196.1	155538	159896	C	20612	0.42364451021498745	78.19	0.84
S.parva.fa	PPI251	contig_98_1	1937680	1938461	+	945	0.035072743467933494	67.46	0.27
S.parva.fa	Shellder	contig_169_1	687170	688251	C	1596	0.026528814348165754	66.88	0.16
S.parva.fa	Spoink	contig_51_1	94309	94406	C	261	0.00536440991490936	74.23	0.02
S.polygonia.fa	PPI251	contig_1901_1	143958	146882	C	13191	0.4895709619952494	79.59	2024-01-01
S.polygonia.fa	Shellder	contig_882_1	191083	192416	C	2180	0.036236099798873024	67.92	0.2
S.polygonia.fa	Spoink	contig_307_1	109504	112576	+	6989	0.14364697661035064	68.66	0.59
S.reducta.fa	PPI251	contig_274_1	397360	397696	+	1015	0.03767072446555819	77.89	0.12
S.reducta.fa	Shellder	contig_542_1	258524	259633	+	1560	0.025930420039560514	65.09	0.17
S.reducta.fa	Spoink	contig_829_1	410825	411054	C	323	0.006638714185883997	70.13	0.04
S.tumidula.fa	PPI251	contig_1588_1	7920422	7920881	+	509	0.01889103325415677	67	0.16
S.tumidula.fa	Shellder	contig_135_1	228005	228611	+	1049	0.01743654527019165	68.46	0.09
S.tumidula.fa	Spoink	contig_1246_1	969	1067	+	320	0.006577054301804579	73.47	0.02
Z.africanus.fa	PPI251	JAECXB010000528.1	241878	241926	+	247	0.009167161520190023	79.59	0.02
Z.africanus.fa	Shellder	JAECXB010000316.1	23234	24464	+	2101	0.034922956732767074	68.93	0.19
Z.africanus.fa	Shellder	JAECXB010000599.1	17389	18619	C	2101	0.034922956732767074	68.93	0.19
Z.africanus.fa	Shellder	JAECXB010000795.1	5756	6986	C	2101	0.034922956732767074	68.93	0.19
Z.africanus.fa	Spoink	JAECXB010001126.1	17893	20534	C	13882	0.2853208369301599	79.86	0.51
Z.bogoriensis.fa	PPI251	contig_141	2627752	2627828	+	237	0.008796021377672209	76.32	0.03
Z.bogoriensis.fa	Shellder	contig_136	78261	79459	+	2081	0.03459051545020861	67.44	0.18
Z.bogoriensis.fa	Spoink	contig_64	73531	76417	C	14651	0.30112632054918403	82.25	0.55
Z.camerounensis.fa	PPI251	JAEIFS010000479.1	13594836	13595262	C	298	0.01105997624703088	67.48	0.15
Z.camerounensis.fa	Shellder	JAEIFS010000454.1	497559	498760	C	1985	0.03299479729392796	68.35	0.18
Z.camerounensis.fa	Spoink	JAEIFS010000666.1	106361	110895	C	24194	0.4972664118058125	80.5	0.87
Z.capensis.fa	PPI251	JAEIFN010001072.1	11900078	11900111	+	225	0.008350653206650831	91.18	0.01
Z.capensis.fa	Shellder	JAEIFN010000984.1	7809	9026	C	1993	0.033127773806951345	67.46	0.18
Z.capensis.fa	Spoink	JAEIFN010000001.1	11521	15983	C	23544	0.4839067702552719	80.18	0.86
Z.davidi.fa	PPI251	JAEIGL010000003.1	7090614	7090673	C	274	0.010169239904988123	81.36	0.02
Z.davidi.fa	Shellder	JAEIGL010000003.1	17723011	17724194	+	2116	0.03517228769468592	67.11	0.18
Z.davidi.fa	Spoink	JAEIGL010000034.1	129041	133597	+	23778	0.4887162412134665	80.18	0.87
Z.flavofinira.fa	Shellder	contig_144_1	4388	5612	+	1730	0.02875617094130749	67.99	0.18
Z.flavofinira.fa	Shellder	contig_144_1	10632	11856	+	1730	0.02875617094130749	67.99	0.18
Z.flavofinira.fa	Spoink	contig_55_1	74745	79373	C	23272	0.478316274098738	80.2	0.89
Z.gabonicus.fa	PPI251	JAEIFO010001573.1	161910	161953	C	228	0.008461995249406176	86.36	0.01
Z.gabonicus.fa	Shellder	JAEIFO010000401.1	21914672	21915892	+	2304	0.03829723575073553	67.45	0.18
Z.gabonicus.fa	Spoink	JAEIFO010000915.1	88385	90405	+	7665	0.1575410038229128	73.38	0.39
Z.ghesquierei.fa	PPI251	JAEIGP010000806.1	10542005	10543959	C	4805	0.17833283847980996	71.18	0.67
Z.ghesquierei.fa	Shellder	JAEIGP010000824.1	97306	98457	+	2063	0.03429131829590599	67.63	0.17
Z.ghesquierei.fa	Spoink	JAEIGP010000542.1	73596	78176	C	22883	0.47032104246310685	79.78	0.88
Z.indianus.bs02.fa	PPI251	JAEIHB010000733.1	14939754	14939797	+	228	0.008461995249406176	86.36	0.01
Z.indianus.bs02.fa	Shellder	JAEIHB010000716.1	856816	858036	C	2296	0.03816425923771214	67.48	0.18
Z.indianus.bs02.fa	Spoink	JAEIHB010000487.1	147669	151644	C	11971	0.24604349077157067	71.12	0.76
Z.indianus.d18.fa	PPI251	JAECYI010002726.1	9829845	9829878	C	225	0.008350653206650831	91.18	0.01
Z.indianus.d18.fa	Shellder	JAECYI010001852.1	81680	82900	+	2325	0.03864629909742192	67.42	0.18
Z.indianus.d18.fa	Spoink	JAECYI010001825.1	25922	29930	C	12771	0.2624861265260821	71.14	0.77
Z.indianus.r04.fa	PPI251	JAEIHA010000140.1	10432851	10432884	+	225	0.008350653206650831	91.18	0.01
Z.indianus.r04.fa	Shellder	JAEIHA010000822.1	475231	476451	+	2354	0.0391283389571317	67.48	0.18
Z.indianus.r04.fa	Spoink	JAEIHA010000039.1	259628	263167	C	11208	0.23036132692070538	71.52	0.68
Z.indianus.v01.fa	PPI251	JAEIGC010000123.1	252096	252129	C	225	0.008350653206650831	91.18	0.01
Z.indianus.v01.fa	Shellder	JAEIGC010000062.1	449479	450699	C	2322	0.03859643290503815	67.39	0.18
Z.indianus.v01.fa	Spoink	JAEIGC010000089.1	328644	332307	C	8008	0.1645907839026596	69	0.7
Z.inermis.fa	PPI251	JAECXD010001579.1	3299310	3301231	C	4696	0.1742874109263658	70.63	0.66
Z.inermis.fa	Shellder	JAECXD010000117.1	5461723	5462906	+	2015	0.03349345921776566	67.72	0.18
Z.inermis.fa	Spoink	JAECXD010000729.1	223508	227738	+	22025	0.45268631561639333	80.27	0.81
Z.kolodkinae.fa	PPI251	JAEIFM010000247.1	1564083	1564233	+	569	0.02111787410926366	74.83	0.05
Z.kolodkinae.fa	Shellder	JAEIFM010000140.1	61306	62527	C	1827	0.03036851116171606	66.48	0.18
Z.kolodkinae.fa	Spoink	JAEIFM010000421.1	66141	70492	+	21562	0.4431701401734698	80.64	0.83
Z.lachaisei.fa	PPI251	JAEIFI010000758.1	2728267	2728531	C	316	0.011728028503562945	71.07	0.09
Z.lachaisei.fa	Shellder	JAEIFI010000314.1	9093	10313	+	2106	0.03500606705340669	66.72	0.18
Z.lachaisei.fa	Spoink	JAEIFI010000364.1	55858	58503	+	13909	0.2858757758868747	82.31	0.51
Z.nigranus.fa	PPI251	JAEIGD010000042.1	547732	547942	+	287	0.010651722090261283	69.4	0.07
Z.nigranus.fa	Shellder	JAEIGD010000148.1	88883	90099	C	1989	0.033061285550439655	67.38	0.18
Z.nigranus.fa	Spoink	JAEIGD010000036.1	719474	724002	+	23023	0.4731985037201463	80.54	0.87
Z.ornatus.fa	PPI251	JAEIFZ010000005.1	74953	75043	C	265	0.00983521377672209	80.54	0.03
Z.ornatus.fa	Shellder	JAEIFZ010000288.1	916992	918212	C	2089	0.034723491963231996	66.28	0.18
Z.ornatus.fa	Spoink	JAEIFZ010000170.1	277648	282193	C	23572	0.4844822625066798	80.03	0.87
Z.taronus.fa	PPI251	JAEIFH010001140.1	5763736	5764046	+	329	0.012210510688836105	69.83	0.11
Z.taronus.fa	Shellder	JAEIFH010001263.1	79847	81064	C	2071	0.034424294808929376	67.23	0.18
Z.taronus.fa	Spoink	JAEIFH010000414.1	5264	9791	+	21667	0.44532823611624944	80.58	0.87
Z.tsacasi.car7.fa	PPI251	JAECXA010000226.1	427289	427430	C	451	0.016738420427553444	71.13	0.05
Z.tsacasi.car7.fa	Shellder	JAECXA010000423.1	313056	314305	C	1842	0.030617842123634914	66.64	0.19
Z.tsacasi.car7.fa	Spoink	JAECXA010000151.1	399308	403868	+	21523	0.44236856168043737	79.85	0.87
Z.tsacasi.jd01t.fa	PPI251	JAEIFR010000226.1	427289	427430	C	451	0.016738420427553444	71.13	0.05
Z.tsacasi.jd01t.fa	Shellder	JAEIFR010000423.1	313056	314305	C	1842	0.030617842123634914	66.64	0.19
Z.tsacasi.jd01t.fa	Spoink	JAEIFR010000151.1	399308	403868	+	21523	0.44236856168043737	79.85	0.87
Z.vittiger.fa	PPI251	JAEIFQ010001142.1	12205193	12205344	+	286	0.010614608076009502	74.42	0.05
Z.vittiger.fa	Shellder	JAEIFQ010000438.1	14865	16086	+	2099	0.03488971260451123	67.88	0.18
Z.vittiger.fa	Spoink	JAEIFQ010001099.1	4831381	4835044	C	7956	0.16352201257861634	68.97	0.7
